# Supplementary material for: Comparative genomics of the classical Bordetella subspecies: the evolution and exchange of virulence-associated diversity amongst closely related pathogens
Source: BMC Genomics. 2012 Oct 10;13:545. doi: 10.1186/1471-2164-13-545 (PMC3533505; doi:10.1186/1471-2164-13-545)
Supplement: Additional file 2 — Lists of gene families that are present in the pan-genome of the classical Bordetella strains. This table summarized the gene family numbers, representative gene name, predicted function of encoding proteins, presence (1) or absence (0) of each gene family in individual genome, and the sum of each row for a sorting purpose. [file 1471-2164-13-545-S2.xls]

## Sheet: Gene_families
Gene Families	Gene	Predicted Function	RB50	253	1289	D445	Bbr77	MO149	12822	Bpp5	Tohama I	18323	CS	Sum
1	BP0023	transposase	0	0	0	0	0	0	0	0	1	1	1	3
2	BP0031	transposase	0	0	0	0	0	0	0	0	1	0	1	2
3	MO149_0825	transposase for IS1663	0	0	0	1	0	1	0	0	1	1	1	5
4	Bpp5_0567	transposase	0	0	0	0	0	0	1	1	0	0	0	2
5	BB4368	putative integral membrane protein	1	1	1	1	1	1	1	1	1	1	1	11
6	BB0288	putative membrane protein	1	1	1	1	1	1	1	1	1	1	1	11
7	aldH	probable aldehyde dehydrogenase	1	1	1	1	1	1	1	1	1	1	1	11
8	BB0274	conserved hypothetical protein	1	1	1	1	1	1	1	1	1	1	1	11
9	BB0275	putative isochorismatase	1	1	1	1	1	1	1	1	1	1	1	11
10	BB0877	UDP-N-acetylglucosamine C4 epimerase	1	1	1	1	1	1	1	1	1	1	1	11
11	BP3810	transposase	0	0	0	0	0	0	1	0	1	1	1	4
12	BB3946	conserved hypothetical protein	1	1	1	1	1	1	1	1	1	1	1	11
13	BB2520	probable ATP-binding ABC transporter protein	1	1	1	1	1	1	1	1	1	1	1	11
14	fadD	long-chain-fatty-acid--CoA ligase	1	1	1	1	1	1	1	1	1	1	1	11
15	BB2469	probable membrane protein	1	1	1	1	1	1	1	1	1	1	1	11
16	BB0204	5-formyltetrahydrofolate cyclo-ligase family protein	1	1	1	1	1	1	1	1	1	1	1	11
17	BB0273	probable alpha/beta hydrolase	1	1	1	1	1	1	1	1	1	1	1	11
18	BB1881	putative ABC transport ATP-binding subunit	1	1	1	1	1	1	1	1	1	1	1	11
19	BB0287	putative membrane protein	1	1	1	1	1	1	1	1	1	1	1	11
20	BB0450	autotransporter	1	1	1	1	1	1	1	1	1	1	1	11
21	hisC	histidinol-phosphate aminotransferase	1	1	1	1	1	1	1	1	1	1	1	11
22	BB0103	putative desaturase	1	1	1	1	1	1	1	1	1	1	1	11
23	fhaB	filamentous hemagglutinin/adhesin	1	1	1	1	1	1	1	1	1	1	1	11
24	BB3719	putative electron transfer flavoprotein-ubiquinone oxidoreductase	1	1	1	1	1	1	1	1	1	1	1	11
25	tuf	elongation factor Tu	1	1	1	1	1	1	1	1	1	1	1	11
26	BB3547	conserved hypothetical protein	1	1	1	1	1	1	1	1	1	1	1	11
27	fusA	elongation factor G	1	1	1	1	1	1	1	1	1	1	1	11
28	fusA	elongation factor G	1	1	1	1	1	1	1	1	1	1	1	11
29	BB3424	fimbrial protein	1	1	1	1	1	1	1	1	1	1	1	11
30	BB3478	phage-related conserved hypothetical protein	1	1	1	1	0	1	0	1	1	1	1	9
31	BB4137	hypothetical protein	1	1	1	1	1	1	1	1	1	1	1	11
32	citE	citrate lyase beta chain	1	1	1	1	1	1	1	1	1	1	1	11
33	folD	FolD bifunctional protein	1	1	1	1	1	1	1	1	1	1	1	11
34	gabD	succinate-semialdehyde dehydrogenase [NADP+]	1	1	1	1	1	1	1	1	1	1	1	11
35	livG	high-affinity branched-chain amino acid transport ATP-binding protein	1	1	1	1	1	1	1	1	1	1	1	11
36	BB1528	Putative amino acid aminotransferase	1	1	1	1	1	1	1	1	0	0	0	8
37	BB2187	phage-related hypothetical protein	1	1	1	1	0	0	0	1	1	1	1	8
38	BB1180	probable cation-transporting ATPase	1	1	1	1	1	1	1	1	1	1	1	11
39	wbpO	polysaccharide biosynthesis protein	1	1	1	1	1	1	1	1	1	1	1	11
40	BB3074	conserved hypothetical protein	1	1	1	1	1	1	1	1	1	1	1	11
41	accA	acetyl-coenzyme A carboxylase carboxyl transferase subunit alpha	1	1	1	1	1	1	1	1	1	1	1	11
42	aceE	pyruvate dehydrogenase E1 component	1	1	1	1	1	1	1	1	1	1	1	11
43	acnA	aconitate hydratase	1	1	1	1	1	1	1	1	1	1	1	11
44	amaB	N-carbamoyl-L-amino acid amidohydrolase	1	1	1	1	1	1	1	1	1	1	1	11
45	betT	high-affinity choline transport protein	1	1	1	1	1	1	1	1	1	1	1	11
46	cphA	cyanophycin synthetase	1	1	1	1	1	1	1	1	1	1	1	11
47	cspA	cold shock protein	1	1	1	1	1	1	1	1	1	1	1	11
48	gdhA	glutamate dehydrogenase	1	1	1	1	1	1	1	1	1	1	1	11
49	hyuA	putative hydantoin utilization protein A	1	1	1	1	1	1	1	1	1	1	1	11
50	hyuB	hydantoin utilization protein B	1	1	1	1	1	1	1	1	1	1	1	11
51	ilvD	dihydroxy-acid dehydratase	1	1	1	1	1	1	1	1	1	1	1	11
52	ilvG	putative acetolactate synthase large subunit	1	1	1	1	1	1	1	1	1	1	1	11
53	leuA	2-isopropylmalate synthase	1	1	1	1	1	1	1	1	1	1	1	11
54	livF	high-affinity branched-chain amino acid transport ATP-binding protein	1	1	1	1	1	1	1	1	1	1	1	11
55	livJ	leu/ile/val-binding protein precursor	1	1	1	1	1	1	1	1	1	1	1	11
56	lldD	FMN-dependent dehydrogenase	1	1	1	1	1	1	1	1	1	1	1	11
57	lpdA	dihydrolipoamide dehydrogenase	1	1	1	1	1	1	1	1	1	1	1	11
58	metC	cystathionine beta-lyase	1	1	1	1	1	1	1	1	1	1	1	11
59	moeA	molybdopterin cofactor biosynthesis protein	1	1	1	1	1	1	1	1	1	1	1	11
60	pgi	glucose-6-phosphate isomerase	1	1	1	1	1	1	1	1	1	1	1	11
61	pgm	phosphoglucomutase	1	1	1	1	1	1	1	1	1	1	1	11
62	pyrB	aspartate transcarbamoylase	1	1	1	1	1	1	1	1	1	1	1	11
63	pyrC	dihydroorotase	1	1	1	1	1	1	1	1	1	1	1	11
64	sdhA	succinate dehydrogenase flavoprotein subunit	1	1	1	1	1	1	1	1	1	1	1	11
65	trxB	thioredoxin reductase	1	1	1	1	1	1	1	1	1	1	1	11
66	tsr	methyl-accepting chemotaxis protein I	1	1	1	1	1	1	1	1	1	1	1	11
67	tyrB	aromatic-amino-acid aminotransferase	1	1	1	1	1	1	1	1	1	1	1	11
68	ugpB	glycerol-3-phosphate-binding periplasmic protein precursor	1	1	1	1	1	1	1	1	1	1	1	11
69	BB2194	phage-related hypothetical protein	1	1	1	1	0	0	0	1	1	1	1	8
70	BB2191	phage-related exonuclease	1	1	0	1	0	0	0	1	1	1	1	7
71	accB	biotin carboxyl carrier protein of acetyl-CoA carboxylase	1	1	1	1	1	1	1	1	1	1	1	11
72	accC	biotin carboxylase	1	1	1	1	1	1	1	1	1	1	1	11
73	accD	acetyl-coenzyme A carboxylase carboxyl transferase subunit beta	1	1	1	1	1	1	1	1	1	1	1	11
74	aceA	putative isocitrate lyase	1	1	1	1	1	1	1	1	1	1	1	11
75	aceF	dihydrolipoamide acetyltransferase component of pyruvate dehydrogenase complex	1	1	1	1	1	1	1	1	1	1	1	11
76	ackA	acetate kinase	1	1	1	1	1	1	1	1	1	1	1	11
77	acnB	putative aconitate hydratase	1	1	1	1	1	1	1	1	1	1	1	11
78	acoD	aldehyde dehydrogenase	1	1	1	1	1	1	1	1	1	1	1	11
79	acpP	acyl carrier protein	1	1	1	1	1	1	1	1	1	1	1	11
80	acpS	putative holo-[acyl-carrier protein] synthase	1	1	1	1	1	1	1	1	1	1	1	11
81	acrB	acriflavine resistance protein B	1	1	1	1	1	1	1	1	1	1	1	11
82	acyH	adenosylhomocysteinase	1	1	1	1	1	1	1	1	1	1	1	11
83	adhI	alcohol dehydrogenase class III	1	1	1	1	1	1	1	1	1	1	1	11
84	adK	adenylate kinase	1	1	1	1	1	1	1	1	1	1	1	11
85	ahpC	alkyl hydroperoxide reductase	1	1	1	1	1	1	1	1	1	1	1	11
86	ahpD	putative antioxidant protein	1	1	1	1	1	1	1	1	1	1	1	11
87	alaS	alanyl-tRNA synthetase	1	1	1	1	1	1	1	1	1	1	1	11
88	alcA	alcaligin biosynthesis enzyme	1	1	1	1	1	1	1	1	1	1	1	11
89	alcB	alcaligin biosynthesis protein	1	1	1	1	1	1	1	1	1	1	1	11
90	alcC	alcaligin biosynthesis protein	1	1	1	1	1	1	1	1	1	1	1	11
91	alcD	hypothetical protein	1	1	1	1	1	1	1	1	1	1	1	11
92	alcE	putative iron-sulfur protein	1	1	1	1	1	1	1	1	1	1	1	11
93	alcR	Transcriptional regulator	1	1	1	1	1	1	1	1	1	1	1	11
94	alkB	alkylated DNA repair protein	1	1	1	1	1	1	1	1	1	1	1	11
95	alr	alanine racemase, catabolic	1	1	1	1	1	1	1	1	1	1	1	11
96	amiC	N-acetylmuramoyl-L-alanine amidase	1	1	1	1	1	1	1	1	1	1	1	11
97	amn	putative nucleosidase	1	1	1	1	1	1	1	1	1	1	1	11
98	ampD	N-acetylmuramoyl-L-alanine amidase	1	1	1	1	1	1	1	1	1	1	1	11
99	ampG	putative integral membrane signal transducer protein	1	1	1	1	1	1	1	1	1	1	1	11
100	apaH	diadenosine-tetraphosphatase	1	1	1	1	1	1	1	1	1	1	1	11
101	apbE	thiamine biosynthesis protein	1	1	1	1	1	1	1	1	1	1	1	11
102	apt	adenine phosphoribosyltransferase	1	1	1	1	1	1	1	1	1	1	1	11
103	argA	putative amino-acid acetyltransferase	1	1	1	1	1	1	1	1	1	1	1	11
104	argB	acetylglutamate kinase	1	1	1	1	1	1	1	1	1	1	1	11
105	argC	N-acetyl-gamma-glutamyl-phosphate reductase	1	1	1	1	1	1	1	1	1	1	1	11
106	argD	putative acetylornithine aminotransferase	1	1	1	1	1	1	1	1	1	1	1	11
107	argF	ornithine carbamoyltransferase	1	1	1	1	1	1	1	1	1	1	1	11
108	argG	argininosuccinate synthase	1	1	1	1	1	1	1	1	1	1	1	11
109	argH	argininosuccinate lyase	1	1	1	1	1	1	1	1	1	1	1	11
110	argJ	arginine biosynthesis bifunctional protein	1	1	1	1	1	1	1	1	1	1	1	11
111	argM	succinylornithine transaminase	1	1	1	1	1	1	1	1	1	1	1	11
112	argS	arginyl-tRNA synthetase	1	1	1	1	1	1	1	1	1	1	1	11
113	aroA	3-phosphoshikimate 1-carboxyvinyltransferase	1	1	1	1	1	1	1	1	1	1	1	11
114	aroB	3-dehydroquinate synthase	1	1	1	1	1	1	1	1	1	1	1	11
115	aroC	chorismate synthase	1	1	1	1	1	1	1	1	1	1	1	11
116	aroE	shikimate 5-dehydrogenase	1	1	1	1	1	1	1	1	1	1	1	11
117	aroG	phospho-2-dehydro-3-deoxyheptonate aldolase, Phe-sensitive	1	1	1	1	1	1	1	1	1	1	1	11
118	aroK	shikimate kinase I	1	1	1	1	1	1	1	1	1	1	1	11
119	arsC	arsenate reductase	1	1	1	1	1	1	1	1	1	1	1	11
120	arsH	putative NADPH-dependent FMN reductase	1	1	1	1	1	1	1	1	1	1	1	11
121	ascD	CDP-6-deoxy-L-threo-D-glycero-4-hexulose-3-dehy drase reductase	1	1	1	1	1	1	1	1	1	1	1	11
122	asd	aspartate-semialdehyde dehydrogenase	1	1	1	1	1	1	1	1	1	1	1	11
123	ask	aspartokinase	1	1	1	1	1	1	1	1	1	1	1	11
124	aspC	aspartate aminotransferase	1	1	1	1	1	1	1	1	1	1	1	11
125	aspS	aspartyl-tRNA synthetase	1	1	1	1	1	1	1	1	1	1	1	11
126	atoE	putative short-chain fatty acids transporter	1	1	1	1	1	1	1	1	1	1	1	11
127	atpA	ATP synthase alpha chain	1	1	1	1	1	1	1	1	1	1	1	11
128	atpB	ATP synthase A chain	1	1	1	1	1	1	1	1	1	1	1	11
129	atpC	ATP synthase epsilon chain	1	1	1	1	1	1	1	1	1	1	1	11
130	atpD	ATP synthase beta chain	1	1	1	1	1	1	1	1	1	1	1	11
131	atpE	ATP synthase c chain	1	1	1	1	1	1	1	1	1	1	1	11
132	atpF	ATP synthase B chain	1	1	1	1	1	1	1	1	1	1	1	11
133	atpG	ATP synthase gamma chain	1	1	1	1	1	1	1	1	1	1	1	11
134	atpH	ATP synthase delta chain	1	1	1	1	1	1	1	1	1	1	1	11
135	bacA	bacitracin resistance protein	1	1	1	1	1	1	1	1	1	1	1	11
136	baf	Bvg accessory factor	1	1	1	1	1	1	1	1	1	1	1	11
137	basR	response regulator protein	1	1	1	1	1	1	1	1	1	1	1	11
138	BB0004	Putative acetyltransferase, GnaT family	1	1	1	1	1	1	1	1	1	1	1	11
139	BB0016	putative lipoprotein	1	1	1	1	1	1	1	1	1	1	1	11
140	BB0017	putative membrane protein	1	1	1	1	1	1	1	1	1	1	1	11
141	BB0019	putative peptidoglycan binding protein	1	1	1	1	1	1	1	1	1	1	1	11
142	BB0021	Two-component response regulator	1	1	1	1	1	1	1	1	1	1	1	11
143	BB0039	putative hydrolase	1	1	1	1	1	1	1	1	1	1	1	11
144	BB0040	putative aldehyde dehydrogenase	1	1	1	1	1	1	1	1	1	1	1	11
145	BB0058	50S ribosomal protein L17	1	1	1	1	1	1	1	1	1	1	1	11
146	BB0061	thiol:disulfide interchange protein	1	1	1	1	1	1	1	1	1	1	1	11
147	BB0062	putative membrane protein	1	1	1	1	1	1	1	1	1	1	1	11
148	BB0064	putative GTP-binding protein	1	1	1	1	1	1	1	1	1	1	1	11
149	BB0065	putative cytochrome C precursor	1	1	1	1	1	1	1	1	1	1	1	11
150	BB0066	putative membrane protein	1	1	1	1	1	1	1	1	1	1	1	11
151	BB0067	putative cytochrome c asssembly protein	1	1	1	1	1	1	1	1	1	1	1	11
152	BB0070	penicillin-binding protein 1A	1	1	1	1	1	1	1	1	1	1	1	11
153	BB0073	putative phosphohydrolase	1	1	1	1	1	1	1	1	1	1	1	11
154	BB0074	putative glutathione S-transferase	1	1	1	1	1	1	1	1	1	1	1	11
155	BB0076	putative transport protein	1	1	1	1	1	1	1	1	1	1	1	11
156	BB0079	conserved hypothetical protein	1	1	1	1	1	1	1	1	1	1	1	11
157	BB0081	putative exported protein	1	1	1	1	1	1	1	1	1	1	1	11
158	BB0082	GntR family regulatory proteins	1	1	1	1	1	1	1	1	1	1	1	11
159	BB0083	transcriptional regulator	1	1	1	1	1	1	1	1	1	1	1	11
160	BB0084	putative chlorohydrolase	1	1	1	1	1	1	1	1	1	1	1	11
161	BB0085	putative exported protein	1	1	1	1	1	1	1	1	1	1	1	11
162	BB0086	putative glycosyl transferases	1	1	1	1	1	1	1	1	1	1	1	11
163	BB0087	hypothetical protein	1	1	1	1	1	1	1	1	1	1	1	11
164	BB0088	LysR family regulatory protein	1	1	1	1	1	1	1	1	1	1	1	11
165	BB0089	periplasmic solute-binding protein	1	1	1	1	1	1	1	1	1	1	1	11
166	BB0090	ABC transport system permease protein	1	1	1	1	1	1	1	1	1	1	1	11
167	BB0091	ABC transporter ATP-binding protein	1	1	1	1	1	1	1	1	1	1	1	11
168	BB0092	conserved hypothetical protein	1	1	1	1	1	1	1	1	1	1	1	11
169	BB0093	putative exported protein	1	1	1	1	1	1	1	1	1	1	1	11
170	BB0094	TetR-family transcriptional regulator	1	1	1	1	1	1	1	1	1	1	1	11
171	BB0097	putative dehydrogenase	1	1	1	1	1	1	1	1	1	1	1	11
172	BB0098	Putative exported protein	1	1	1	1	1	1	1	1	1	1	1	11
173	BB0099	UbiA prenyltransferase family protein	1	1	1	1	1	1	1	1	1	1	1	11
174	BB0100	putative aminotransferase	1	1	1	1	1	1	1	1	1	1	1	11
175	BB0101	conserved hypothetical protein	1	1	1	1	1	1	1	1	1	1	1	11
176	BB0102	putative dihydrodipicolinate synthase	1	1	1	1	1	1	1	1	1	1	1	11
177	BB0105	putative fatty acid desaturase	1	1	1	1	1	1	1	1	1	1	1	11
178	BB0112	putative membrane protein	1	1	1	1	1	1	1	1	1	1	1	11
179	BB0113	conserved hypothetical protein	1	1	1	1	1	1	1	1	1	1	1	11
180	BB0114	putative membrane protein	1	1	1	1	1	1	1	1	1	1	1	11
181	BB0116	putative endonuclease/exonuclease/phosphatase family protein	1	1	1	1	1	1	1	1	1	1	1	11
182	BB0117	putative phospholipase	1	1	1	1	1	1	1	1	1	1	1	11
183	BB0118	putative membrane protein	1	1	1	1	1	1	1	1	1	1	1	11
184	BB0163	putative integral membrane protein	1	1	1	1	1	1	1	1	1	1	1	11
185	BB0164	probable ATP-binding component of ABC transporter	1	1	1	1	1	1	1	1	1	1	1	11
186	BB0166	putative exported protein	1	1	1	1	1	1	1	1	1	1	1	11
187	BB0168	putative penicillin-binding protein precursor	1	1	1	1	1	1	1	1	1	1	1	11
188	BB0169	probable class IV aminotransferase	1	1	1	1	1	1	1	1	1	1	1	11
189	BB0170	conserved hypothetical protein	1	1	1	1	1	1	1	1	1	1	1	11
190	BB0176	conserved hypothetical protein	1	1	1	1	1	1	1	1	1	1	1	11
191	BB0177	putative exported protein	1	1	1	1	1	1	1	1	1	1	1	11
192	BB0181	conserved hypothetical protein	1	1	1	1	1	1	1	1	1	1	1	11
193	BB0182	putative regulatory protein	1	1	1	1	1	1	1	1	1	1	1	11
194	BB0183	putative transport protein ATP-binding	1	1	1	1	1	1	1	1	1	1	1	11
195	BB0184	putative ABC transporter permease protein	1	1	1	1	1	1	1	1	1	1	1	11
196	BB0185	putative periplasmic solute binding protein	1	1	1	1	1	1	1	1	1	1	1	11
197	BB0186	conserved hypothetical protein	1	1	1	1	1	1	1	1	1	1	1	11
198	BB0187	putative membrane protein	1	1	1	1	1	1	1	1	1	1	1	11
199	BB0189	putative outer membrane protein	1	1	1	1	1	1	1	1	1	1	1	11
200	BB0190	putative integrase/recombinase	1	1	1	1	1	1	1	1	1	1	1	11
201	BB0191	conserved hypothetical protein	1	1	1	1	1	1	1	1	1	1	1	11
202	BB0193	putative acyltransferase	1	1	1	1	1	1	1	1	1	1	1	11
203	BB0194	putative acyltransferase	1	1	1	1	1	1	1	1	1	1	1	11
204	BB0196	conserved hypothetical protein	1	1	1	1	1	1	1	1	1	1	1	11
205	BB0197	putative glycosyl transferase	1	1	1	1	1	1	1	1	1	1	1	11
206	BB0199	putative membrane protein	1	1	1	1	1	1	1	1	1	1	1	11
207	BB0200	putative methylenetetrahydrofolate reductase	1	1	1	1	1	1	1	1	1	1	1	11
208	BB0201	putative transcriptional regulator	1	1	1	1	1	1	1	1	1	1	1	11
209	BB0202	putative aminohydrolase	1	1	1	1	1	1	1	1	1	1	1	11
210	BB0203	putative integral membrane transport protein	1	1	1	1	1	1	1	1	1	1	1	11
211	BB0206	putative transglycosylase	1	1	1	1	1	1	1	1	1	1	1	11
212	BB0209	putative ATP-dependent RNA helicase	1	1	1	1	1	1	1	1	1	1	1	11
213	BB0240	probable aminotransferase	1	1	1	1	1	1	1	1	1	1	1	11
214	BB0241	amino acid-binding periplasmic protein	1	1	1	1	1	1	1	1	1	1	1	11
215	BB0242	putative membrane protein	1	1	1	1	1	1	1	1	1	1	1	11
216	BB0246	conserved hypothetical protein	1	1	1	1	1	1	1	1	1	1	1	11
217	BB0249	conserved hypothetical protein	1	1	1	1	1	1	1	1	1	1	1	11
218	BB0250	probable haloacid dehalogenase-like hydrolase	1	1	1	1	1	1	1	1	1	1	1	11
219	BB0251	hypothetical protein	1	1	1	1	1	1	1	1	1	1	1	11
220	BB0252	putative lysine decarboxylase	1	1	1	1	1	1	1	1	1	1	1	11
221	BB0253	bacterioferritin	1	1	1	1	1	1	1	1	1	1	1	11
222	BB0254	conserved hypothetical protein	1	1	1	1	1	1	1	1	1	1	1	11
223	BB0255	putative 4-oxalocrotonate tautomerase	1	1	1	1	1	1	1	1	1	1	1	11
224	BB0256	conserved hypothetical protein	1	1	1	1	1	1	1	1	1	1	1	11
225	BB0257	putative exported protein	1	1	1	1	1	1	1	1	1	1	1	11
226	BB0258	probable transcriptional regulator	1	1	1	1	1	1	1	1	1	1	1	11
227	BB0259	putative dioxygenase	1	1	1	1	1	1	1	1	1	1	1	11
228	BB0260	conserved hypothetical protein	1	1	1	1	1	1	1	1	1	1	1	11
229	BB0261	putative amino acid efflux protein	1	1	1	1	1	1	1	1	1	1	1	11
230	BB0262	conserved hypothetical protein	1	1	1	1	1	1	1	1	1	1	1	11
231	BB0263	putative exported protein	1	1	1	1	1	1	1	1	1	1	1	11
232	BB0264	putative two-component sensor kinase	1	1	1	1	1	1	1	1	1	1	1	11
233	BB0265	putative two-component response regulator	1	1	1	1	1	1	1	1	1	1	1	11
234	BB0268	probable MarR-family transcriptional regulator	1	1	1	1	1	1	1	1	1	1	1	11
235	BB0269	conserved hypothetical protein	1	1	1	1	1	1	1	1	1	1	1	11
236	BB0270	conserved hypothetical protein	1	1	1	1	1	1	1	1	1	1	1	11
237	BB0271	conserved hypothetical protein	1	1	1	1	1	1	1	1	1	1	1	11
238	BB0276	probable ring hydroxylating beta subunit	1	1	1	1	1	1	1	1	1	1	1	11
239	BB0277	probable Ring hydroxylating alpha subunit	1	1	1	1	1	1	1	1	1	1	1	11
240	BB0278	putative ferredoxin reductase	1	1	1	1	1	1	1	1	1	1	1	11
241	BB0279	ferredoxin	1	1	1	1	1	1	1	1	1	1	1	11
242	BB0280	putative exported protein	1	1	1	1	1	1	1	1	1	1	1	11
243	BB0281	oxidoreductase, large chain	1	1	1	1	1	1	1	1	1	1	1	11
244	BB0282	oxidoreductase, medium chain	1	1	1	1	1	1	1	1	1	1	1	11
245	BB0283	putative iron-sulfur binding protein	1	1	1	1	1	1	1	1	1	1	1	11
246	BB0284	putative exported protein	1	1	1	1	1	1	1	1	1	1	1	11
247	BB0285	probable ABC transporter, ATP-binding component	1	1	1	1	1	1	1	1	1	1	1	11
248	BB0286	ABC transporter, permease component	1	1	1	1	1	1	1	1	1	1	1	11
249	BB0289	conserved hypothetical protein	1	1	1	1	1	1	1	1	1	1	1	11
250	BB0292	rRNA methylase	1	1	1	1	1	1	1	1	1	1	1	11
251	BB0297	conserved hypothetical protein	1	1	1	1	1	1	1	1	1	1	1	11
252	BB0299	putative peptidase	1	1	1	1	1	1	1	1	1	1	1	11
253	BB0302	putative GntR-family transcriptional regulator	1	1	1	1	1	1	1	1	1	1	1	11
254	BB0303	putative oxidoreductase	1	1	1	1	1	1	1	1	1	1	1	11
255	BB0305	putative lipoprotein	1	1	1	1	1	1	1	1	1	1	1	11
256	BB0306	putative restriction endonuclease	1	1	1	1	1	1	1	1	1	1	1	11
257	BB0307	putative DNA methylase	1	1	1	1	1	1	1	1	1	1	1	11
258	BB0308	putative transcriptional regulator	1	1	1	1	1	1	1	1	1	1	1	11
259	BB0310	putative transcriptional regulator	1	1	1	1	1	1	1	1	1	1	1	11
260	BB0312	probable GTP-binding protein	1	1	1	1	1	1	1	1	1	1	1	11
261	BB0315	conserved hypothetical protein	1	1	1	1	1	1	1	1	1	1	1	11
262	BB0317	LysR-family transcriptional regulator	1	1	1	1	1	1	1	1	1	1	1	11
263	BB0320	putative amino acid deaminase	1	1	1	1	1	1	1	1	1	1	1	11
264	BB0329	probable extracellular solute-binding protein	1	1	1	1	1	1	1	1	1	1	1	11
265	BB0333	probable aminotransferase	1	1	1	1	1	1	1	1	1	1	1	11
266	BB0334	putative membrane protein	1	1	1	1	1	1	1	1	1	1	1	11
267	BB0335	putative exported protein	1	1	1	1	1	1	1	1	1	1	1	11
268	BB0336	putative acetoacetyl-CoA reductase	1	1	1	1	1	1	1	1	1	1	1	11
269	BB0337	putative acetolactate synthase large subunit	1	1	1	1	1	1	1	1	1	1	1	11
270	BB0338	probable GntR-family transcriptional regulator	1	1	1	1	1	1	1	1	1	1	1	11
271	BB0386	conserved hypothetical protein	1	1	1	1	1	1	1	1	1	1	1	11
272	BB0387	probable flavoprotein	1	1	1	1	1	1	1	1	1	1	1	11
273	BB0388	putative exported protein	1	1	1	1	1	1	1	1	1	1	1	11
274	BB0389	4,5-dihydroxyphthalate decarboxylase	1	1	1	1	1	1	1	1	1	1	1	11
275	BB0391	probable 2Fe-2S ferredoxin	1	1	1	1	1	1	1	1	1	1	1	11
276	BB0392	probable dehydrogenase/oxidase	1	1	1	1	1	1	1	1	1	1	1	11
277	BB0394	conserved hypothetical protein	1	1	1	1	1	1	1	1	1	1	1	11
278	BB0395	putative exported protein	1	1	1	1	1	1	1	1	1	1	1	11
279	BB0396	conserved hypothetical protein	1	1	1	1	1	1	1	1	1	1	1	11
280	BB0399	putative branched-chain amino acid transport ATP-binding ABC transporter	1	1	1	1	1	1	1	1	1	1	1	11
281	BB0400	putative branched-chain amino acid transport ATP-binding ABC transporter	1	1	1	1	1	1	1	1	1	1	1	11
282	BB0401	putative branched-chain amino acid transport permease	1	1	1	1	1	1	1	1	1	1	1	11
283	BB0402	putative branched-chain amino acid transport permease	1	1	1	1	1	1	1	1	1	1	1	11
284	BB0404	putative branched-chain amino acid binding protein	1	1	1	1	1	1	1	1	1	1	1	11
285	BB0405	putative amidase	1	1	1	1	1	1	1	1	1	1	1	11
286	BB0406	putative carbonic anhydrase	1	1	1	1	1	1	1	1	1	1	1	11
287	BB0409	conserved hypothetical protein	1	1	1	1	1	1	1	1	1	1	1	11
288	BB0411	conserved hypothetical protein	1	1	1	1	1	1	1	1	1	1	1	11
289	BB0415	probable transcriptional regulator	1	1	1	1	1	1	1	1	1	1	1	11
290	BB0416	probable short-chain dehydrogenase	1	1	1	1	1	1	1	1	1	1	1	11
291	BB0417	short-chain fatty acids transporter	1	1	1	1	1	1	1	1	1	1	1	11
292	BB0418	3-hydroxybutyryl-CoA dehydrogenase	1	1	1	1	1	1	1	1	1	1	1	11
293	BB0421	Conserved hypothetical protein	1	1	1	1	1	1	1	1	1	1	1	11
294	BB0422	putative acetyltransferase	1	1	1	1	1	1	1	1	1	1	1	11
295	BB0423	putative hydrolase	1	1	1	1	1	1	1	1	1	1	1	11
296	BB0424	putative regulatory protein	1	1	1	1	1	1	1	1	1	1	1	11
297	BB0425	putative 2-hydroxyacid dehydrogenase	1	1	1	1	1	1	1	1	1	1	1	11
298	BB0426	probable extracellular solute-binding protein, family 5	1	1	1	1	1	1	1	1	1	1	1	11
299	BB0427	putative acetyl esterase	1	1	1	1	1	1	1	1	1	1	1	11
300	BB0428	probable transcriptional regulator	1	1	1	1	1	1	1	1	1	1	1	11
301	BB0430	probable transcriptional regulator	1	1	1	1	1	1	1	1	1	1	1	11
302	BB0433	putative 5'(3')-deoxyribonucleotidase	1	1	1	1	1	1	1	1	1	1	1	11
303	BB0439	putative membrane protein	1	1	1	1	1	1	1	1	1	1	1	11
304	BB0440	conserved hypothetical protein	1	1	1	1	1	1	1	1	1	1	1	11
305	BB0441	putative potassium channel protein	1	1	1	1	1	1	1	1	1	1	1	11
306	BB0442	conserved hypothetical protein	1	1	1	1	1	1	1	1	1	1	1	11
307	BB0443	probable glutathione S-transferase	1	1	1	1	1	1	1	1	1	1	1	11
308	BB0444	putative exported protein	1	1	1	1	1	1	1	1	1	1	1	11
309	BB0445	conserved hypothetical protein	1	1	1	1	1	1	1	1	1	1	1	11
310	BB0446	putative metal-activated pyridoxal enzyme	1	1	1	1	1	1	1	1	1	1	1	11
311	BB0447	probable haloacid dehalogenase	1	1	1	1	1	1	1	1	1	1	1	11
312	BB0449	putative integrase	1	1	1	1	1	1	1	1	1	1	1	11
313	BB0453	conserved hypothetical protein	1	1	1	1	1	1	1	1	1	1	1	11
314	BB0454	putative exported protein	1	1	1	1	1	1	1	1	1	1	1	11
315	BB0455	putative substrate-CoA ligase	1	1	1	1	1	1	1	1	1	1	1	11
316	BB0456	probable transcriptional regulator	1	1	1	1	1	1	1	1	1	1	1	11
317	BB0457	probable enoyl-CoA hydratase/isomerase	1	1	1	1	1	1	1	1	1	1	1	11
318	BB0458	probable carboxymuconolactone decarboxylase	1	1	1	1	1	1	1	1	1	1	1	11
319	BB0461	conserved hypothetical protein	1	1	1	1	1	1	1	1	1	1	1	11
320	BB0462	LysR-family transcriptional regulator	1	1	1	1	1	1	1	1	1	1	1	11
321	BB0463	conserved hypothetical protein	1	1	1	1	1	1	1	1	1	1	1	11
322	BB0464	putative dehydratase/racemase	1	1	1	1	1	1	1	1	1	1	1	11
323	BB0468	putative molybdopterin oxidoreductase	1	1	1	1	1	1	1	1	1	1	1	11
324	BB0469	short-chain fatty acids transporter	1	1	1	1	1	1	1	1	1	1	1	11
325	BB0470	putative GntR-family transcriptional regulator	1	1	1	1	1	1	1	1	1	1	1	11
326	BB0471	putative exported protein	1	1	1	1	1	1	1	1	1	1	1	11
327	BB0473	probable LysR-family transcriptional regulator	1	1	1	1	1	1	1	1	1	1	1	11
328	BB0502	probable glutathione S-transferase	1	1	1	1	1	1	1	1	1	1	1	11
329	BB0504	putative exported protein	1	1	1	1	1	1	1	1	1	1	1	11
330	BB0505	putative membrane protein	1	1	1	1	1	1	1	1	1	1	1	11
331	BB0507	putative membrane protein	1	1	1	1	1	1	1	1	1	1	1	11
332	BB0508	conserved hypothetical protein	1	1	1	1	1	1	1	1	1	1	1	11
333	BB0509	prolyl iminopeptidase	1	1	1	1	1	1	1	1	1	1	1	11
334	BB0510	putative methyltransferase	1	1	1	1	1	1	1	1	1	1	1	11
335	BB0511	LysR family regulatoy protein	1	1	1	1	1	1	1	1	1	1	1	11
336	BB0513	putative hydroxymethylglutaryl-CoA lyase (pseudogene)	1	1	1	1	1	1	1	1	1	1	1	11
337	BB0514	putative exported protein	1	1	1	1	1	1	1	1	1	1	1	11
338	BB0822	putative phospholipase D protein	1	1	1	1	1	1	1	1	1	1	1	11
339	BB0826	putative hydrolase	1	1	1	1	1	1	1	1	1	1	1	11
340	BB0827	conserved hypothetical protein	1	1	1	1	1	1	1	1	1	1	1	11
341	BB0829	putative exported protein	1	1	1	1	1	1	1	1	1	1	1	11
342	BB0830	putative membrane protein	1	1	1	1	1	1	1	1	1	1	1	11
343	BB0833	putative regulatory protein	1	1	1	1	1	1	1	1	1	1	1	11
344	BB0837	putative lipoprotein	1	1	1	1	1	1	1	1	1	1	1	11
345	BB0838	putative lipoprotein	1	1	1	1	1	1	1	1	1	1	1	11
346	BB0839	conserved hypothetical protein	1	1	1	1	1	1	1	1	1	1	1	11
347	BB0841	putative exported protein	1	1	1	1	1	1	1	1	1	1	1	11
348	BB0842	putative iron sulfur binding protein	1	1	1	1	1	1	1	1	1	1	1	11
349	BB0843	putative exported protein	1	1	1	1	1	1	1	1	1	1	1	11
350	BB0844	putative exported protein	1	1	1	1	1	1	1	1	1	1	1	11
351	BB0846	conseved hypothetical protein	1	1	1	1	1	1	1	1	1	1	1	11
352	BB0847	putative lyase	1	1	1	1	1	1	1	1	1	1	1	11
353	BB0849	hypothetical protein	1	1	1	1	1	1	1	1	1	1	1	11
354	BB0850	probable orn/arg/lys decarboxylase	1	1	1	1	1	1	1	1	1	1	1	11
355	BB0851	putative exported protein	1	1	1	1	1	1	1	1	1	1	1	11
356	BB0853	probable metal transporter	1	1	1	1	1	1	1	1	1	1	1	11
357	BB0857	putative GntR-family transcriptional regulator	1	1	1	1	1	1	1	1	1	1	1	11
358	BB0858	conserved hypothetical protein	1	1	1	1	1	1	1	1	1	1	1	11
359	BB0859	putative exported protein	1	1	1	1	1	1	1	1	1	1	1	11
360	BB0863	conserved hypothetical protein	1	1	1	1	1	1	1	1	1	1	1	11
361	BB0865	putative peptide ABC transporter permease protein	1	1	1	1	1	1	1	1	1	1	1	11
362	BB0866	putative ABC transporter permease protein	1	1	1	1	1	1	1	1	1	1	1	11
363	BB0867	putative extracellular solute-binding protein	1	1	1	1	1	1	1	1	1	1	1	11
364	BB0869	omega-amino acid--pyruvate aminotransferase	1	1	1	1	1	1	1	1	1	1	1	11
365	BB0870	probable GntR-family transcriptional regulator	1	1	1	1	1	1	1	1	1	1	1	11
366	BB0872	putative thymidylate synthase	1	1	1	1	1	1	1	1	1	1	1	11
367	BB0873	conserved hypothetical protein	1	1	1	1	1	1	1	1	1	1	1	11
368	BB0874	conserved hypothetical protein	1	1	1	1	1	1	1	1	1	1	1	11
369	BB0875	probable glycosyltransferase	1	1	1	1	1	1	1	1	1	1	1	11
370	BB0878	putative membrane protein	1	1	1	1	1	1	1	1	1	1	1	11
371	BB0879	putative glycosyltranferase	1	1	1	1	1	1	1	1	1	1	1	11
372	BB0880	putative asparagine synthase	1	1	1	1	1	1	1	1	1	1	1	11
373	BB0881	putative glycosyltransferase	1	1	1	1	1	1	1	1	1	1	1	11
374	BB0882	putative glycosyltransferase	1	1	1	1	1	1	1	1	1	1	1	11
375	BB0887	putative oxidoreductase	1	1	1	1	1	1	1	1	1	1	1	11
376	BB0888	putative two-component system response regulator	1	1	1	1	1	1	1	1	1	1	1	11
377	BB0889	putative two-component system sensor protein	1	1	1	1	1	1	1	1	1	1	1	11
378	BB0890	putative sulfatase	1	1	1	1	1	1	1	1	1	1	1	11
379	BB0893	putative LysR-family transcriptional regulator	1	1	1	1	1	1	1	1	1	1	1	11
380	BB0894	conserved hypothetical protein	1	1	1	1	1	1	1	1	1	1	1	11
381	BB0895	putative oxygenase	1	1	1	1	1	1	1	1	1	1	1	11
382	BB0896	putative cyclase	1	1	1	1	1	1	1	1	1	1	1	11
383	BB0898	conserved hypothetical protein	1	1	1	1	1	1	1	1	1	1	1	11
384	BB0899	putative outer membrane lipoprotein	1	1	1	1	1	1	1	1	1	1	1	11
385	BB0904	putative membrane protein	1	1	1	1	1	1	1	1	1	1	1	11
386	BB0905	conserved hypothetical protein	1	1	1	1	1	1	1	1	1	1	1	11
387	BB0927	LysR family regulatory protein	1	1	1	1	1	1	1	1	1	1	1	11
388	BB0928	binding-protein-dependent transport systems inner membrane component	1	1	1	1	1	1	1	1	1	1	1	11
389	BB0929	binding-protein-dependent transport systems inner membrane component	1	1	1	1	1	1	1	1	1	1	1	11
390	BB0930	ABC transporter ATP-binding protein	1	1	1	1	1	1	1	1	1	1	1	11
391	BB0932	conserved hypothetical protein	1	1	1	1	1	1	1	1	1	1	1	11
392	BB0933	LysR family regulatory protein	1	1	1	1	1	1	1	1	1	1	1	11
393	BB0934	putative exported protein	1	1	1	1	1	1	1	1	1	1	1	11
394	BB0935	conserved hypothetical protein	1	1	1	1	1	1	1	1	1	1	1	11
395	BB0936	putative ArsR family transcriptional regulator	1	1	1	1	1	1	1	1	1	1	1	11
396	BB0937	putative exported protein	1	1	1	1	1	1	1	1	1	1	1	11
397	BB0938	hypothetical protein	1	1	1	1	1	1	1	1	1	1	1	11
398	BB0939	putative transport protein	1	1	1	1	1	1	1	1	1	1	1	11
399	BB0942	conserved hypothetical protein	1	1	1	1	1	1	1	1	1	1	1	11
400	BB0945	binding-protein-dependent transport system permease protein	1	1	1	1	1	1	1	1	1	1	1	11
401	BB0946	binding-protein-dependent transport systems inner membrane component	1	1	1	1	1	1	1	1	1	1	1	11
402	BB0948	putative exported protein	1	1	1	1	1	1	1	1	1	1	1	11
403	BB0949	putative transcriptional regulator	1	1	1	1	1	1	1	1	1	1	1	11
404	BB0950	haloacid dehalogenase-like hydrolase	1	1	1	1	1	1	1	1	1	1	1	11
405	BB0955	putative phosphatidylglycerophosphatase	1	1	1	1	1	1	1	1	1	1	1	11
406	BB0956	conserved hypothetical protein	1	1	1	1	1	1	1	1	1	1	1	11
407	BB0964	hypothetical protein	1	1	1	1	1	1	1	1	1	1	1	11
408	BB0965	conserved hypothetical protein	1	1	1	1	1	1	1	1	1	1	1	11
409	BB0966	hypothetical protein	1	1	1	1	1	1	1	1	1	1	1	11
410	BB0967	putative dehydrogenase	1	1	1	1	1	1	1	1	1	1	1	11
411	BB0968	putative exported protein	1	1	1	1	1	1	1	1	1	1	1	11
412	BB0969	LysR-family transcriptional regulator	1	1	1	1	1	1	1	1	1	1	1	11
413	BB0970	conserved hypothetical protein	1	1	1	1	1	1	1	1	1	1	1	11
414	BB1159	putative NADH:flavin oxidoreductase	1	1	1	1	1	1	1	1	1	1	1	11
415	BB1163	putative membrane transport protein	1	1	1	1	1	1	1	1	1	1	1	11
416	BB1168	putative exported protein	1	1	1	1	1	1	1	1	1	1	1	11
417	BB1169	putative AsnC-family transcriptional regulator	1	1	1	1	1	1	1	1	1	1	1	11
418	BB1170	hypothetical protein	1	1	1	1	1	1	1	1	1	1	1	11
419	BB1171	putative acid CoA ligase	1	1	1	1	1	1	1	1	1	1	1	11
420	BB1172	conserved hypothetical protein	1	1	1	1	1	1	1	1	1	1	1	11
421	BB1173	putative ABC transport proteins, inner membrane component	1	1	1	1	1	1	1	1	1	1	1	11
422	BB1174	putative ABC transport proteins, ATP-binding component	1	1	1	1	1	1	1	1	1	1	1	11
423	BB1176	conserved hypothetical protein	1	1	1	1	1	1	1	1	1	1	1	11
424	BB1177	putative alcohol dehydrogenase	1	1	1	1	1	1	1	1	1	1	1	11
425	BB1178	conserved hypothetical protein	1	1	1	1	1	1	1	1	1	1	1	11
426	BB1179	conserved hypothetical protein	1	1	1	1	1	1	1	1	1	1	1	11
427	BB1181	conserved hypothetical protein	1	1	1	1	1	1	1	1	1	1	1	11
428	BB1304	conserved hypothetical protein	1	1	1	1	1	1	1	1	1	1	1	11
429	BB1305	putative oxidoreductase	1	1	1	1	1	1	1	1	1	1	1	11
430	BB1306	exported SurF1-family protein	1	1	1	1	1	1	1	1	1	1	1	11
431	BB1307	cytochrome ubiquinol oxidase subunit IV	1	1	1	1	1	1	1	1	1	1	1	11
432	BB1308	cytochrome ubiquinol oxidase subunit III	1	1	1	1	1	1	1	1	1	1	1	11
433	BB1309	cytochrome ubiquinol oxidase subunit I	1	1	1	1	1	1	1	1	1	1	1	11
434	BB1311	putative membrane transport protein	1	1	1	1	1	1	1	1	1	1	1	11
435	BB1324	putative molybdenum-binding protein	1	1	1	1	1	1	1	1	1	1	1	11
436	BB1331	putative exported protein	1	1	1	1	1	1	1	1	1	1	1	11
437	BB1332	putative hydrolase	1	1	1	1	1	1	1	1	1	1	1	11
438	BB1333	putative lipoprotein	1	1	1	1	1	1	1	1	1	1	1	11
439	BB1334	AhpC/TSA-family protein	1	1	1	1	1	1	1	1	1	1	1	11
440	BB1335	putative membrane transport protein	1	1	1	1	1	1	1	1	1	1	1	11
441	BB1336	putative exported protein	1	1	1	1	1	1	1	1	1	1	1	11
442	BB1337	biotin synthase	1	1	1	1	1	1	1	1	1	1	1	11
443	BB1339	putative exported protein	1	1	1	1	1	1	1	1	1	1	1	11
444	BB1340	putative TetR-family transcriptional regulator	1	1	1	1	1	1	1	1	1	1	1	11
445	BB1352	putative aldo/keto reductase	1	1	1	1	1	1	1	1	1	1	1	11
446	BB1355	conserved hypothetical protein	1	1	1	1	1	1	1	1	1	1	1	11
447	BB1356	PhoH-like protein	1	1	1	1	1	1	1	1	1	1	1	11
448	BB1357	conserved hypothetical protein	1	1	1	1	1	1	1	1	1	1	1	11
449	BB1361	putative secreted protein	1	1	1	1	1	1	1	1	1	1	1	11
450	BB1364	probable D-alanyl-D-alanine carboxypeptidase	1	1	1	1	1	1	1	1	1	1	1	11
451	BB1368	putative membrane protein	1	1	1	1	1	1	1	1	1	1	1	11
452	BB1369	putative membrane protein	1	1	1	1	1	1	1	1	1	1	1	11
453	BB1370	putative membrane protein	1	1	1	1	1	1	1	1	1	1	1	11
454	BB1371	hypothetical protein	1	1	1	1	1	1	1	1	1	1	1	11
455	BB1373	putative transglycosylase	1	1	1	1	1	1	1	1	1	1	1	11
456	BB1374	probable aminotransferase	1	1	1	1	1	1	1	1	1	1	1	11
457	BB1378	conserved hypothetical protein	1	1	1	1	1	1	1	1	1	1	1	11
458	BB1379	conserved hypothetical protein	1	1	1	1	1	1	1	1	1	1	1	11
459	BB1385	phosphate acetyl/butaryl transferase	1	1	1	1	1	1	1	1	1	1	1	11
460	BB1386	conserved hypothetical protein	1	1	1	1	1	1	1	1	1	1	1	11
461	BB1387	probable glutathione S-transferase	1	1	1	1	1	1	1	1	1	1	1	11
462	BB1389	conserved hypothetical protein	1	1	1	1	1	1	1	1	1	1	1	11
463	BB1390	putative acetyltransferase	1	1	1	1	1	1	1	1	1	1	1	11
464	BB1392	conserved hypothetical protein	1	1	1	1	1	1	1	1	1	1	1	11
465	BB1397	putative exported protein	1	1	1	1	1	1	1	1	1	1	1	11
466	BB1398	putative peptidase	1	1	1	1	1	1	1	1	1	1	1	11
467	BB1399	hypothetical protein	1	1	1	1	1	1	1	1	1	1	1	11
468	BB1401	conserved hypothetical protein	1	1	1	1	1	1	1	1	1	1	1	11
469	BB1402	formate dehydrogenase	1	1	1	1	1	1	1	1	1	1	1	11
470	BB1403	conserved hypothetical protein	1	1	1	1	1	1	1	1	1	1	1	11
471	BB1404	putative transporter protein	1	1	1	1	1	1	1	1	1	1	1	11
472	BB1406	putative LuxR-family transcriptional regulator	1	1	1	1	1	1	1	1	1	1	1	11
473	BB1407	conserved hypothetical protein	1	1	1	1	1	1	1	1	1	1	1	11
474	BB1409	conserved hypothetical protein	1	1	1	1	1	1	1	1	1	1	1	11
475	BB1411	conserved hypothetical protein	1	1	1	1	1	1	1	1	1	1	1	11
476	BB1413	putative membrane protein	1	1	1	1	1	1	1	1	1	1	1	11
477	BB1414	putative membrane protein	1	1	1	1	1	1	1	1	1	1	1	11
478	BB1417	conserved hypothetical protein	1	1	1	1	1	1	1	1	1	1	1	11
479	BB1418	putative extracellular solute-binding protein	1	1	1	1	1	1	1	1	1	1	1	11
480	BB1419	putative transcriptional regulator	1	1	1	1	1	1	1	1	1	1	1	11
481	BB1420	putative arginase	1	1	1	1	1	1	1	1	1	1	1	11
482	BB1421	putative amino acid-binding periplasmic protein	1	1	1	1	1	1	1	1	1	1	1	11
483	BB1422	putative inner membrane component of binding-protein-dependent transport system	1	1	1	1	1	1	1	1	1	1	1	11
484	BB1423	putative ATP-binding component of ABC transporter	1	1	1	1	1	1	1	1	1	1	1	11
485	BB1424	putative thiamine-pyrophosphate-requiring enzyme	1	1	1	1	1	1	1	1	1	1	1	11
486	BB1425	conserved hypothetical protein	1	1	1	1	1	1	1	1	1	1	1	11
487	BB1428	probable LysR-familyt ranscriptional regulator	1	1	1	1	1	1	1	1	1	1	1	11
488	BB1430	conserved hypothetical protein	1	1	1	1	1	1	1	1	1	1	1	11
489	BB1431	conserved hypothetical protein	1	1	1	1	1	1	1	1	1	1	1	11
490	BB1432	conserved hypothetical protein	1	1	1	1	1	1	1	1	1	1	1	11
491	BB1435	putative membrane protein	1	1	1	1	1	1	1	1	1	1	1	11
492	BB1436	conserved hypothetical protein	1	1	1	1	1	1	1	1	1	1	1	11
493	BB1437	putative nuclease/helicase	1	1	1	1	1	1	1	1	1	1	1	11
494	BB1439	conserved hypothetical protein	1	1	1	1	1	1	1	1	1	1	1	11
495	BB1450	LysR-family transcriptional regulator	1	1	1	1	1	1	1	1	1	1	1	11
496	BB1451	probable ATP-binding component of ABC transporter	1	1	1	1	1	1	1	1	1	1	1	11
497	BB1452	probable permease component of ABC transporter	1	1	1	1	1	1	1	1	1	1	1	11
498	BB1453	putative regulatory lipoprotein	1	1	1	1	1	1	1	1	1	1	1	11
499	BB1455	putative xanthine/uracil family permease	1	1	1	1	1	1	1	1	1	1	1	11
500	BB1458	conserved hypothetical protein	1	1	1	1	1	1	1	1	1	1	1	11
501	BB1463	conserved hypothetical protein	1	1	1	1	1	1	1	1	1	1	1	11
502	BB1556	ABC transporter, ATP-binding protein	1	1	1	1	1	1	1	1	1	1	1	11
503	BB1559	putative exported protein	1	1	1	1	1	1	1	1	1	1	1	11
504	BB1560	putative lipoprotein	1	1	1	1	1	1	1	1	1	1	1	11
505	BB1561	conserved hypothetical protein	1	1	1	1	1	1	1	1	1	1	1	11
506	BB1562	putative phospholipase	1	1	1	1	1	1	1	1	1	1	1	11
507	BB1566	biotin carboxyl carrier protein	1	1	1	1	1	1	1	1	1	1	1	11
508	BB1567	probable carboxylase	1	1	1	1	1	1	1	1	1	1	1	11
509	BB1568	conserved hypothetical protein	1	1	1	1	1	1	1	1	1	1	1	11
510	BB1569	conserved hypothetical protein	1	1	1	1	1	1	1	1	1	1	1	11
511	BB1570	conserved hypothetical protein	1	1	1	1	1	1	1	1	1	1	1	11
512	BB1571	GntR-family transcriptional regulator	1	1	1	1	1	1	1	1	1	1	1	11
513	BB1608	hypothetical protein	1	1	1	1	1	1	1	1	1	1	1	11
514	BB1613	conserved hypothetical protein	1	1	1	1	1	1	1	1	1	1	1	11
515	BB1614	conserved hypothetical protein	1	1	1	1	1	1	1	1	1	1	1	11
516	BB1615	hypothetical protein	1	1	1	1	1	1	1	1	1	1	1	11
517	BB1618	hypothetical protein	1	1	1	1	1	1	1	1	1	1	1	11
518	BB1639	hypothetical protein	1	1	1	1	1	1	1	1	1	1	1	11
519	BB1640	hypothetical protein	1	1	1	1	1	1	1	1	1	1	1	11
520	BB1641	putative exported protein	1	1	1	1	1	1	1	1	1	1	1	11
521	BB1642	putative regulator	1	1	1	1	1	1	1	1	1	1	1	11
522	BB1643	putative inner membrane transport protein	1	1	1	1	1	1	1	1	1	1	1	11
523	BB1645	putative anti-sigma factor	1	1	1	1	1	1	1	1	1	1	1	11
524	BB1646	putative anti-sigma factor antagonist	1	1	1	1	1	1	1	1	1	1	1	11
525	BB1647	putative phospholipase	1	1	1	1	1	1	1	1	1	1	1	11
526	BB1650	hypothetical protein	1	1	1	1	1	1	1	1	1	1	1	11
527	BB1651	hypothetical protein	1	1	1	1	1	1	1	1	1	1	1	11
528	BB1652	hypothetical protein	1	1	1	1	1	1	1	1	1	1	1	11
529	BB1653	putative membrane protein	1	1	1	1	1	1	1	1	1	1	1	11
530	BB1654	conserved hypothetical protein	1	1	1	1	1	1	1	1	1	1	1	11
531	BB1657	putative lipoprotein	1	1	1	1	1	1	1	1	1	1	1	11
532	BB1659	conserved hypothetical protein	1	1	1	1	1	1	1	1	1	1	1	11
533	BB1718	conserved hypothetical protein	1	1	1	1	1	1	1	1	1	1	1	11
534	BB1719	putative chromate reductase	1	1	1	1	1	1	1	1	1	1	1	11
535	BB1720	putative membrane protein	1	1	1	1	1	1	1	1	1	1	1	11
536	BB1721	putative exported protein	1	1	1	1	1	1	1	1	1	1	1	11
537	BB1722	conserved hypothetical protein	1	1	1	1	1	1	1	1	1	1	1	11
538	BB1724	putative exported protein	1	1	1	1	1	1	1	1	1	1	1	11
539	BB1725	putative membrane protein	1	1	1	1	1	1	1	1	1	1	1	11
540	BB1726	putative transcriptional regulator	1	1	1	1	1	1	1	1	1	1	1	11
541	BB1727	putative exported protein	1	1	1	1	1	1	1	1	1	1	1	11
542	BB1728	probable methyltransferase	1	1	1	1	1	1	1	1	1	1	1	11
543	BB1730	putative membrane protein	1	1	1	1	1	1	1	1	1	1	1	11
544	BB1734	putative exported protein	1	1	1	1	1	1	1	1	1	1	1	11
545	BB1736	DNA-3-methyladenine glycosylase	1	1	1	1	1	1	1	1	1	1	1	11
546	BB1738	conserved hypothetical protein	1	1	1	1	1	1	1	1	1	1	1	11
547	BB1740	conserved hypothetical protein	1	1	1	1	1	1	1	1	1	1	1	11
548	BB1741	conserved hypothetical protein	1	1	1	1	1	1	1	1	1	1	1	11
549	BB1742	putative 3-hydroxyacyl-CoA dehydrogenase	1	1	1	1	1	1	1	1	1	1	1	11
550	BB1743	putative membrane protein	1	1	1	1	1	1	1	1	1	1	1	11
551	BB1744	putative membrane protein	1	1	1	1	1	1	1	1	1	1	1	11
552	BB1745	putative exported protein	1	1	1	1	1	1	1	1	1	1	1	11
553	BB1747	putative exported protein	1	1	1	1	1	1	1	1	1	1	1	11
554	BB1748	probable short chain dehydrogenase	1	1	1	1	1	1	1	1	1	1	1	11
555	BB1749	probable TetR-family transcriptional regulator	1	1	1	1	1	1	1	1	1	1	1	11
556	BB1750	LysR-family transcriptional regulator	1	1	1	1	1	1	1	1	1	1	1	11
557	BB1751	putative extracellular solute-binding protein	1	1	1	1	1	1	1	1	1	1	1	11
558	BB1753	putative ABC transporter, permease protein	1	1	1	1	1	1	1	1	1	1	1	11
559	BB1754	putative ABC transporter, permease protein	1	1	1	1	1	1	1	1	1	1	1	11
560	BB1755	probable ATP-binding component of ABC transporter	1	1	1	1	1	1	1	1	1	1	1	11
561	BB1756	probable NADH-dependent flavin oxidoreductase	1	1	1	1	1	1	1	1	1	1	1	11
562	BB1758	putative pimeloyl-CoA synthetase	1	1	1	1	1	1	1	1	1	1	1	11
563	BB1759	putative exported protein	1	1	1	1	1	1	1	1	1	1	1	11
564	BB1760	conserved hypothetical protein	1	1	1	1	1	1	1	1	1	1	1	11
565	BB1761	conserved hypothetical protein	1	1	1	1	1	1	1	1	1	1	1	11
566	BB1762	hypothetical protein	1	1	1	1	1	1	1	1	1	1	1	11
567	BB1763	hypothetical protein	1	1	1	1	1	1	1	1	1	1	1	11
568	BB1764	putative ArsR-family transcriptional regulator	1	1	1	1	1	1	1	1	1	1	1	11
569	BB1766	putative membrane protein	1	1	1	1	1	1	1	1	1	1	1	11
570	BB1770	putative membrane protein	1	1	1	1	1	1	1	1	1	1	1	11
571	BB1771	MarR-family transcriptional regulator	1	1	1	1	1	1	1	1	1	1	1	11
572	BB1772	branched-chain amino acid-binding protein	1	1	1	1	1	1	1	1	1	1	1	11
573	BB1773	putative permease component of branched-chain amino acid transport system	1	1	1	1	1	1	1	1	1	1	1	11
574	BB1774	putative ATP-binding component of branched-chain amino acid ABC transporter	1	1	1	1	1	1	1	1	1	1	1	11
575	BB1775	putative ATP-binding component of ABC transporter	1	1	1	1	1	1	1	1	1	1	1	11
576	BB1778	putative monooxygenase	1	1	1	1	1	1	1	1	1	1	1	11
577	BB1787	putative exported protein	1	1	1	1	1	1	1	1	1	1	1	11
578	BB1799	putative LuxR-family transcriptional regulator	1	1	1	1	1	1	1	1	1	1	1	11
579	BB1803	putative membrane protein	1	1	1	1	1	1	1	1	1	1	1	11
580	BB1804	putative Sir2-like regulatory protein	1	1	1	1	1	1	1	1	1	1	1	11
581	BB1805	putative inositol monophosphatase	1	1	1	1	1	1	1	1	1	1	1	11
582	BB1809	conserved hypothetical protein	1	1	1	1	1	1	1	1	1	1	1	11
583	BB1810	probable ATP-dependent DNA helicase	1	1	1	1	1	1	1	1	1	1	1	11
584	BB1812	putative nuclease	1	1	1	1	1	1	1	1	1	1	1	11
585	BB1813	putative extracellular solute-binding protein	1	1	1	1	1	1	1	1	1	1	1	11
586	BB1814	putative oligopeptide transport system permease protein	1	1	1	1	1	1	1	1	1	1	1	11
587	BB1815	putative oligopeptide transport integral membrane protein	1	1	1	1	1	1	1	1	1	1	1	11
588	BB1816	putative ABC transporter, ATP-binding protein	1	1	1	1	1	1	1	1	1	1	1	11
589	BB1817	probable MarR-family transcriptional regulator	1	1	1	1	1	1	1	1	1	1	1	11
590	BB1819	putative exported protein	1	1	1	1	1	1	1	1	1	1	1	11
591	BB1820	putative membrane protein	1	1	1	1	1	1	1	1	1	1	1	11
592	BB1821	putative membrane protein	1	1	1	1	1	1	1	1	1	1	1	11
593	BB1822	putative membrane protein	1	1	1	1	1	1	1	1	1	1	1	11
594	BB1823	putative exported protein	1	1	1	1	1	1	1	1	1	1	1	11
595	BB1827	conserved hypothetical protein	1	1	1	1	1	1	1	1	1	1	1	11
596	BB1830	putative membrane protein	1	1	1	1	1	1	1	1	1	1	1	11
597	BB1831	putative lipoprotein	1	1	1	1	1	1	1	1	1	1	1	11
598	BB1833	putative exported protein	1	1	1	1	1	1	1	1	1	1	1	11
599	BB1834	putative response regulator	1	1	1	1	1	1	1	1	1	1	1	11
600	BB1835	putative lipoprotein	1	1	1	1	1	1	1	1	1	1	1	11
601	BB1836	conserved hypothetical protein	1	1	1	1	1	1	1	1	1	1	1	11
602	BB1839	putative cytochrome c	1	1	1	1	1	1	1	1	1	1	1	11
603	BB1841	conserved hypothetical protein	1	1	1	1	1	1	1	1	1	1	1	11
604	BB1842	conserved hypothetical protein	1	1	1	1	1	1	1	1	1	1	1	11
605	BB1843	conserved hypothetical protein	1	1	1	1	1	1	1	1	1	1	1	11
606	BB1845	putative lipoprotein	1	1	1	1	1	1	1	1	1	1	1	11
607	BB1847	putative haloacid-type dehydrogenase	1	1	1	1	1	1	1	1	1	1	1	11
608	BB1848	putative lipoprotein	1	1	1	1	1	1	1	1	1	1	1	11
609	BB1849	hypothetical protein	1	1	1	1	1	1	1	1	1	1	1	11
610	BB1851	putative exonuclease	1	1	1	1	1	1	1	1	1	1	1	11
611	BB1852	conserved hypothetical protein	1	1	1	1	1	1	1	1	1	1	1	11
612	BB1853	conserved hypothetical protein	1	1	1	1	1	1	1	1	1	1	1	11
613	BB1854	conserved hypothetical protein	1	1	1	1	1	1	1	1	1	1	1	11
614	BB1855	putative integral membrane protein	1	1	1	1	1	1	1	1	1	1	1	11
615	BB1856	putative integral membrane protein	1	1	1	1	1	1	1	1	1	1	1	11
616	BB1857	putative exported protein	1	1	1	1	1	1	1	1	1	1	1	11
617	BB1860	putative LysR-family transcriptional activator	1	1	1	1	1	1	1	1	1	1	1	11
618	BB1861	putative acyl-CoA transferase	1	1	1	1	1	1	1	1	1	1	1	11
619	BB3382	putative amidase	1	1	1	1	1	1	1	1	1	1	1	11
620	BB3381	putative membrane protein	1	1	1	1	1	1	1	1	1	1	1	11
621	BB3378	putative lipoprotein	1	1	1	1	1	1	1	1	1	1	1	11
622	BB3376	putative transmembrane transport protein	1	1	1	1	1	1	1	1	1	1	1	11
623	BB3375	putative MarR-family transcriptional regulator	1	1	1	1	1	1	1	1	1	1	1	11
624	BB3373	putative sulfate transporter	1	1	1	1	1	1	1	1	1	1	1	11
625	BB3370	putative transmembrane transport protein	1	1	1	1	1	1	1	1	1	1	1	11
626	BB3368	putative periplasmic substrate-binding protein	1	1	1	1	1	1	1	1	1	1	1	11
627	BB3367	putative binding-protein-dependent transport protein	1	1	1	1	1	1	1	1	1	1	1	11
628	BB3366	putative ABC-transporter ATP-binding protein	1	1	1	1	1	1	1	1	1	1	1	11
629	BB3365	putative tautomerase	1	1	1	1	1	1	1	1	1	1	1	11
630	BB3364	putative thiolase	1	1	1	1	1	1	1	1	1	1	1	11
631	BB3363	conserved hypothetical protein	1	1	1	1	1	1	1	1	1	1	1	11
632	BB3362	putative gntR-family transcriptional regulator	1	1	1	1	1	1	1	1	1	1	1	11
633	BB3361	putative malonyl-CoA decarboxylase	1	1	1	1	1	1	1	1	1	1	1	11
634	BB3360	conserved hypothetical protein	1	1	1	1	1	1	1	1	1	1	1	11
635	BB3358	putative exported protein	1	1	1	1	1	1	1	1	1	1	1	11
636	BB3357	putative superoxide dismutase	1	1	1	1	1	1	1	1	1	1	1	11
637	BB3356	putative exported protein	1	1	1	1	1	1	1	1	1	1	1	11
638	BB3354	putative ABC-transporter ATP-binding component	1	1	1	1	1	1	1	1	1	1	1	11
639	BB3353	putative molybdenum-binding protein	1	1	1	1	1	1	1	1	1	1	1	11
640	BB3352	putative lipoprotein	1	1	1	1	1	1	1	1	1	1	1	11
641	BB3351	conserved hypothetical protein	1	1	1	1	1	1	1	1	1	1	1	11
642	BB3350	putative transcriptional regulator	1	1	1	1	1	1	1	1	1	1	1	11
643	BB3349	putative efflux system inner membrane protein	1	1	1	1	1	1	1	1	1	1	1	11
644	BB3348	putative efflux system transmembrane protein	1	1	1	1	1	1	1	1	1	1	1	11
645	BB3340	conserved hypothetical protein	1	1	1	1	1	1	1	1	1	1	1	11
646	BB3336	putative integral membrane protein	1	1	1	1	1	1	1	1	1	1	1	11
647	BB3335	putative biotin synthesis protein	1	1	1	1	1	1	1	1	1	1	1	11
648	BB3331	putative membrane protein	1	1	1	1	1	1	1	1	1	1	1	11
649	BB3330	putative outer membrane protein	1	1	1	1	1	1	1	1	1	1	1	11
650	BB3328	probable cytochrome C oxidase subunit	1	1	1	1	1	1	1	1	1	1	1	11
651	BB3327	cytochrome C oxidase subunit	1	1	1	1	1	1	1	1	1	1	1	11
652	BB3326	putative cytochrome C oxidase subunit	1	1	1	1	1	1	1	1	1	1	1	11
653	BB3325	putative ferredoxin	1	1	1	1	1	1	1	1	1	1	1	11
654	BB3324	putative lipoprotein	1	1	1	1	1	1	1	1	1	1	1	11
655	BB3323	putative inner membrane protein	1	1	1	1	1	1	1	1	1	1	1	11
656	BB3322	putative inner membrane protein	1	1	1	1	1	1	1	1	1	1	1	11
657	BB3321	conserved hypothetical protein	1	1	1	1	1	1	1	1	1	1	1	11
658	BB3320	putative ABC transporter, ATP-binding subunit	1	1	1	1	1	1	1	1	1	1	1	11
659	BB3319	putative ABC transporter inner membrane subunit	1	1	1	1	1	1	1	1	1	1	1	11
660	BB3318	conserved hypothetical protein	1	1	1	1	1	1	1	1	1	1	1	11
661	BB3312	putative membrane protein	1	1	1	1	1	1	1	1	1	1	1	11
662	BB3311	LysR-family transcriptional regulator	1	1	1	1	1	1	1	1	1	1	1	11
663	BB3309	amino acids ABC transporter, permease protein	1	1	1	1	1	1	1	1	1	1	1	11
664	BB3308	amino acids ABC transporter, permease protein	1	1	1	1	1	1	1	1	1	1	1	11
665	BB3307	probable solute-binding protein	1	1	1	1	1	1	1	1	1	1	1	11
666	BB3305	putative aldolase	1	1	1	1	1	1	1	1	1	1	1	11
667	BB3304	hypothetical protein	1	1	1	1	1	1	1	1	1	1	1	11
668	BB3303	hypothetical protein	1	1	1	1	1	1	1	1	1	1	1	11
669	BB3302	lipoprotein	1	1	1	1	1	1	1	1	1	1	1	11
670	BB3301	conserved hypothetical protein	1	1	1	1	1	1	1	1	1	1	1	11
671	BB3300	putative RNA polymerase sigma factor	1	1	1	1	1	1	1	1	1	1	1	11
672	BB3299	putative exported protein	1	1	1	1	1	1	1	1	1	1	1	11
673	BB3298	conserved hypothetical protein	1	1	1	1	1	1	1	1	1	1	1	11
674	BB3297	conserved hypothetical protein	1	1	1	1	1	1	1	1	1	1	1	11
675	BB3296	ferredoxin	1	1	1	1	1	1	1	1	1	1	1	11
676	BB3295	putative exported protein	1	1	1	1	1	1	1	1	1	1	1	11
677	BB3290	TetR-family transcriptional regulator	1	1	1	1	1	1	1	1	1	1	1	11
678	BB3289	conserved hypothetical protein	1	1	1	1	1	1	1	1	1	1	1	11
679	BB3288	conserved hypothetical protein	1	1	1	1	1	1	1	1	1	1	1	11
680	BB3287	conserved hypothetical protein	1	1	1	1	1	1	1	1	1	1	1	11
681	BB3286	LysR-family transcriptional regulator	1	1	1	1	1	1	1	1	1	1	1	11
682	BB3285	N-acyl-D-glutamate deacylase	1	1	1	1	1	1	1	1	1	1	1	11
683	BB3284	putative exported protein	1	1	1	1	1	1	1	1	1	1	1	11
684	BB3283	probable oxidoreductase	1	1	1	1	1	1	1	1	1	1	1	11
685	BB3281	putative exported protein	1	1	1	1	1	1	1	1	1	1	1	11
686	BB3280	putative exported protein	1	1	1	1	1	1	1	1	1	1	1	11
687	BB3279	putative membrane protein	1	1	1	1	1	1	1	1	1	1	1	11
688	BB3276	putative membrane protein	1	1	1	1	1	1	1	1	1	1	1	11
689	BB3275	putative membrane protein	1	1	1	1	1	1	1	1	1	1	1	11
690	BB3274	putative exported protein	1	1	1	1	1	1	1	1	1	1	1	11
691	BB3273	putative phytoene synthase	1	1	1	1	1	1	1	1	1	1	1	11
692	BB3272	putative phytoene synthase	1	1	1	1	1	1	1	1	1	1	1	11
693	BB3270	probable short-chain dehydrogenase	1	1	1	1	1	1	1	1	1	1	1	11
694	BB3269	putative membrane protein	1	1	1	1	1	1	1	1	1	1	1	11
695	BB3265	putative membrane protein	1	1	1	1	1	1	1	1	1	1	1	11
696	BB3262	putative membrane protein	1	1	1	1	1	1	1	1	1	1	1	11
697	BB3261	50S ribosomal protein L31	1	1	1	1	1	1	1	1	1	1	1	11
698	BB3260	putative tryptophan oxygenase	1	1	1	1	1	1	1	1	1	1	1	11
699	BB3259	conserved hypothetical protein	1	1	1	1	1	1	1	1	1	1	1	11
700	BB3255	putative glutathione-S-transferase	1	1	1	1	1	1	1	1	1	1	1	11
701	BB3254	conserved hypothetical protein	1	1	1	1	1	1	1	1	1	1	1	11
702	BB3253	conserved hypothetical protein	1	1	1	1	1	1	1	1	1	1	1	11
703	BB3252	conserved hypothetical protein	1	1	1	1	1	1	1	1	1	1	1	11
704	BB3251	probable LysR-family transcriptional regulator	1	1	1	1	1	1	1	1	1	1	1	11
705	BB3250	conserved hypothetical protein	1	1	1	1	1	1	1	1	1	1	1	11
706	BB3248	conserved hypothetical protein	1	1	1	1	1	1	1	1	1	1	1	11
707	BB3242	putative toxin	1	1	1	1	1	1	1	1	1	1	1	11
708	BB3241	putative exported protein	1	1	1	1	1	1	1	1	1	1	1	11
709	BB3240	putative exported protein	1	1	1	1	1	1	1	1	1	1	1	11
710	BB3238	putative membrane protein	1	1	1	1	1	1	1	1	1	1	1	11
711	BB3237	putative carboxymethylenebutenolidase	1	1	1	1	1	1	1	1	1	1	1	11
712	BB3236	putative membrane protein	1	1	1	1	1	1	1	1	1	1	1	11
713	BB3234	conserved hypothetical protein	1	1	1	1	1	1	1	1	1	1	1	11
714	BB3228	putative membrane protein	1	1	1	1	1	1	1	1	1	1	1	11
715	BB3226	putative membrane protein	1	1	1	1	1	1	1	1	1	1	1	11
716	BB3225	conserved inner membrane protein	1	1	1	1	1	1	1	1	1	1	1	11
717	BB3224	putative cell surface protein	1	1	1	1	1	1	1	1	1	1	1	11
718	BB3223	putative aminotransferase	1	1	1	1	1	1	1	1	1	1	1	11
719	BB3222	putative regulator (SIS family)	1	1	1	1	1	1	1	1	1	1	1	11
720	BB3221	putative MarR-family transcriptional regulator	1	1	1	1	1	1	1	1	1	1	1	11
721	BB3215	conserved hypothetical protein	1	1	1	1	1	1	1	1	1	1	1	11
722	BB3213	probable GntR-family transcriptional regulator	1	1	1	1	1	1	1	1	1	1	1	11
723	BB3212	conserved hypothetical protein	1	1	1	1	1	1	1	1	1	1	1	11
724	BB3207	probable LysR-family transcriptional regulator	1	1	1	1	1	1	1	1	1	1	1	11
725	BB3205	hypothetical protein	1	1	1	1	1	1	1	1	1	1	1	11
726	BB3204	probable extracellular solute-binding protein	1	1	1	1	1	1	1	1	1	1	1	11
727	BB3203	probable inner membrane component of binding-protein-dependent transport system	1	1	1	1	1	1	1	1	1	1	1	11
728	BB3202	probable probable inner membrane component of binding-protein-dependent transport system	1	1	1	1	1	1	1	1	1	1	1	11
729	BB3201	probable ATP-binding component of ABC transporter	1	1	1	1	1	1	1	1	1	1	1	11
730	BB3200	putative amidase	1	1	1	1	1	1	1	1	1	1	1	11
731	BB3193	putative fimbrial protein	1	1	1	1	1	1	1	1	1	1	1	11
732	BB3192	putative exported protein	1	1	1	1	1	1	1	1	1	1	1	11
733	BB3190	conserved hypothetical protein	1	1	1	1	1	1	1	1	1	1	1	11
734	BB3189	putative exported protein	1	1	1	1	1	1	1	1	1	1	1	11
735	BB3185	probable class-V aminotransferase	1	1	1	1	1	1	1	1	1	1	1	11
736	BB3184	conserved hypothetical protein	1	1	1	1	1	1	1	1	1	1	1	11
737	BB3183	putative two component sensor kinase	1	1	1	1	1	1	1	1	1	1	1	11
738	BB3181	putative outer membrane (scaffolding) protein	1	1	1	1	1	1	1	1	1	1	1	11
739	BB3178	conserved hypothetical protein	1	1	1	1	1	1	1	1	1	1	1	11
740	BB3177	putative membrane protein	1	1	1	1	1	1	1	1	1	1	1	11
741	BB3174	putative membrane protein	1	1	1	1	1	1	1	1	1	1	1	11
742	BB3173	putative quinoprotein	1	1	1	1	1	1	1	1	1	1	1	11
743	BB3172	putative GTP-binding protein	1	1	1	1	1	1	1	1	1	1	1	11
744	BB3166	putative tRNA synthetase	1	1	1	1	1	1	1	1	1	1	1	11
745	BB3164	putative transferase	1	1	1	1	1	1	1	1	1	1	1	11
746	BB3155	putative oxidoreductase	1	1	1	1	1	1	1	1	1	1	1	11
747	BB3154	putative TetR-family transcriptional regulator	1	1	1	1	1	1	1	1	1	1	1	11
748	BB3150	putative ABC-transporter permease component	1	1	1	1	1	1	1	1	1	1	1	11
749	BB3149	putative ABC-transporter substrate-binding protein	1	1	1	1	1	1	1	1	1	1	1	11
750	BB3148	putative dioxygenase hydroxylase component	1	1	1	1	1	1	1	1	1	1	1	11
751	BB3147	putative dioxygenase component	1	1	1	1	1	1	1	1	1	1	1	11
752	BB3146	enoyl-CoA hydratase/isomerase-like protein	1	1	1	1	1	1	1	1	1	1	1	11
753	BB3145	putative 3-oxoacyl-CoA or -ACP reductase	1	1	1	1	1	1	1	1	1	1	1	11
754	BB3144	putative ferredoxin	1	1	1	1	1	1	1	1	1	1	1	11
755	BB3143	putative fatty-acyl-CoA racemase	1	1	1	1	1	1	1	1	1	1	1	11
756	BB3142	putative esterase	1	1	1	1	1	1	1	1	1	1	1	11
757	BB3141	putative acyl-CoA ligase	1	1	1	1	1	1	1	1	1	1	1	11
758	BB3140	putative thiolase	1	1	1	1	1	1	1	1	1	1	1	11
759	BB3139	conserved hypothetical protein	1	1	1	1	1	1	1	1	1	1	1	11
760	BB3137	putative lysR-family transcriptional regulator	1	1	1	1	1	1	1	1	1	1	1	11
761	BB3136	putative exported protein	1	1	1	1	1	1	1	1	1	1	1	11
762	BB3102	probable oxidoreductase	1	1	1	1	1	1	1	1	1	1	1	11
763	BB3101	putative oxidoreductase	1	1	1	1	1	1	1	1	1	1	1	11
764	BB3100	putative membrane protein	1	1	1	1	1	1	1	1	1	1	1	11
765	BB3099	putative membrane protein	1	1	1	1	1	1	1	1	1	1	1	11
766	BB3096	putative peptidase	1	1	1	1	1	1	1	1	1	1	1	11
767	BB3094	conserved hypothetical protein	1	1	1	1	1	1	1	1	1	1	1	11
768	BB3092	conserved hypothetical protein	1	1	1	1	1	1	1	1	1	1	1	11
769	BB3090	putative conserved DNA-binding protein	1	1	1	1	1	1	1	1	1	1	1	11
770	BB3089	putative amino acid dehydrogenase subunit	1	1	1	1	1	1	1	1	1	1	1	11
771	BB3080	putative MarR-family transcriptional regulator	1	1	1	1	1	1	1	1	1	1	1	11
772	BB3079	putative transcriptional regulatory protein	1	1	1	1	1	1	1	1	1	1	1	11
773	BB3078	putative aldolase	1	1	1	1	1	1	1	1	1	1	1	11
774	BB3077	putative exported protein	1	1	1	1	1	1	1	1	1	1	1	11
775	BB3076	conserved hypothetical protein	1	1	1	1	1	1	1	1	1	1	1	11
776	BB3075	conserved hypothetical protein	1	1	1	1	1	1	1	1	1	1	1	11
777	BB3073	putative integral membrane protein	1	1	1	1	1	1	1	1	1	1	1	11
778	BB3072	putative exported protein	1	1	1	1	1	1	1	1	1	1	1	11
779	BB3071	putative IclR-family regulatory protein	1	1	1	1	1	1	1	1	1	1	1	11
780	BB3070	probable dihydrodipicolinate synthase	1	1	1	1	1	1	1	1	1	1	1	11
781	BB3069	putative exported protein	1	1	1	1	1	1	1	1	1	1	1	11
782	BB3068	putative exported protein	1	1	1	1	1	1	1	1	1	1	1	11
783	BB3067	conserved hypothetical protein	1	1	1	1	1	1	1	1	1	1	1	11
784	BB3060	putative glycerol-3-phosphate dehydrogenase	1	1	1	1	1	1	1	1	1	1	1	11
785	BB3057	probable ATP-binding ABC transporter protein	1	1	1	1	1	1	1	1	1	1	1	11
786	BB3055	putative ABC transport protein, inner membrane component	1	1	1	1	1	1	1	1	1	1	1	11
787	BB3054	putative integral membrane protein	1	1	1	1	1	1	1	1	1	1	1	11
788	BB3053	putative exported protein	1	1	1	1	1	1	1	1	1	1	1	11
789	BB3052	putative lipoprotein	1	1	1	1	1	1	1	1	1	1	1	11
790	BB3051	putative exported protein	1	1	1	1	1	1	1	1	1	1	1	11
791	BB3047	putative GTP-binding protein	1	1	1	1	1	1	1	1	1	1	1	11
792	BB3039	putative exported protein	1	1	1	1	1	1	1	1	1	1	1	11
793	BB3038	conserved hypothetical protein	1	1	1	1	1	1	1	1	1	1	1	11
794	BB3035	probable enoyl-CoA hydratase/isomerase	1	1	1	1	1	1	1	1	1	1	1	11
795	BB3034	putative membrane protein	1	1	1	1	1	1	1	1	1	1	1	11
796	BB3032	putative exported protein	1	1	1	1	1	1	1	1	1	1	1	11
797	BB3031	probable ATP-binding ABC transporter protein	1	1	1	1	1	1	1	1	1	1	1	11
798	BB3030	putative ABC-transport protein, ATP-binding component	1	1	1	1	1	1	1	1	1	1	1	11
799	BB3029	putative exported protein	1	1	1	1	1	1	1	1	1	1	1	11
800	BB3028	putative permease of ABC transporter	1	1	1	1	1	1	1	1	1	1	1	11
801	BB3026	conserved hypothetical protein	1	1	1	1	1	1	1	1	1	1	1	11
802	BB3023	permease	1	1	1	1	1	1	1	1	1	1	1	11
803	BB3021	putative membrane protein	1	1	1	1	1	1	1	1	1	1	1	11
804	BB3018	putative peptidase	1	1	1	1	1	1	1	1	1	1	1	11
805	BB3017	conserved hypothetical protein	1	1	1	1	1	1	1	1	1	1	1	11
806	BB3016	putative exported protein	1	1	1	1	1	1	1	1	1	1	1	11
807	BB3015	putative exported protein	1	1	1	1	1	1	1	1	1	1	1	11
808	BB3014	conserved hypothetical protein	1	1	1	1	1	1	1	1	1	1	1	11
809	BB3013	MerR-family transcriptional regulator	1	1	1	1	1	1	1	1	1	1	1	11
810	BB3012	putative exported protein	1	1	1	1	1	1	1	1	1	1	1	11
811	BB3011	putative glutaredoxin	1	1	1	1	1	1	1	1	1	1	1	11
812	BB3010	putative pyridine nucleotide-disulfide oxidoreductase	1	1	1	1	1	1	1	1	1	1	1	11
813	BB3009	conserved hypothetical protein	1	1	1	1	1	1	1	1	1	1	1	11
814	BB2998	putative amidase	1	1	1	1	1	1	1	1	1	1	1	11
815	BB2997	conserved hypothetical protein	1	1	1	1	1	1	1	1	1	1	1	11
816	BB2986	putative membrane protein	1	1	1	1	1	1	1	1	1	1	1	11
817	BB2985	putative exported protein	1	1	1	1	1	1	1	1	1	1	1	11
818	BB2983	putative membrane protein	1	1	1	1	1	1	1	1	1	1	1	11
819	BB2982	putative exported protein	1	1	1	1	1	1	1	1	1	1	1	11
820	BB2981	conserved hypothetical protein	1	1	1	1	1	1	1	1	1	1	1	11
821	BB2979	conserved hypothetical protein	1	1	1	1	1	1	1	1	1	1	1	11
822	BB2977	conserved hypothetical protein	1	1	1	1	1	1	1	1	1	1	1	11
823	BB2970	putative cytochrome C	1	1	1	1	1	1	1	1	1	1	1	11
824	BB2969	probable cytochrome C	1	1	1	1	1	1	1	1	1	1	1	11
825	BB2968	putative oxidoreductase	1	1	1	1	1	1	1	1	1	1	1	11
826	BB2967	putative exported protein	1	1	1	1	1	1	1	1	1	1	1	11
827	BB2965	putative DNA-binding protein	1	1	1	1	1	1	1	1	1	1	1	11
828	BB2962	conserved hypothetical protein	1	1	1	1	1	1	1	1	1	1	1	11
829	BB2960	conserved hypothetical protein	1	1	1	1	1	1	1	1	1	1	1	11
830	BB2959	probable transcriptional regulator	1	1	1	1	1	1	1	1	1	1	1	11
831	BB2958	methyl-accepting chemotaxis protein	1	1	1	1	1	1	1	1	1	1	1	11
832	BB2957	conserved hypothetical protein	1	1	1	1	1	1	1	1	1	1	1	11
833	BB2956	conserved hypothetical protein	1	1	1	1	1	1	1	1	1	1	1	11
834	BB2955	putative porphyrin oxidoreductase	1	1	1	1	1	1	1	1	1	1	1	11
835	BB2951	LysR-family transcriptional regulator	1	1	1	1	1	1	1	1	1	1	1	11
836	BB2950	conserved hypothetical protein	1	1	1	1	1	1	1	1	1	1	1	11
837	BB2949	conserved hypothetical protein	1	1	1	1	1	1	1	1	1	1	1	11
838	BB2947	putative inner membrane component of binding-protein-dependent transport system	1	1	1	1	1	1	1	1	1	1	1	11
839	BB2946	putative iron binding protein	1	1	1	1	1	1	1	1	1	1	1	11
840	BB2940	putative translational inhibitor	1	1	1	1	1	1	1	1	1	1	1	11
841	BB2938	probable LysR-family transcriptional regulator	1	1	1	1	1	1	1	1	1	1	1	11
842	BB2937	probable LysR family transcriptional regulator	1	1	1	1	1	1	1	1	1	1	1	11
843	BB2936	probable probable aldehyde dehydrogenase	1	1	1	1	1	1	1	1	1	1	1	11
844	BB2933	hypothetical protein	1	1	1	1	1	1	1	1	1	1	1	11
845	BB2932	putative glycosyl transferase	1	1	1	1	1	1	1	1	1	1	1	11
846	BB2917	conserved hypothetical protein	1	1	1	1	1	1	1	1	1	1	1	11
847	BB2910	putative membrane protein	1	1	1	1	1	1	1	1	1	1	1	11
848	BB2901	putative glutathione S-transferase	1	1	1	1	1	1	1	1	1	1	1	11
849	BB2899	putative membrane protein	1	1	1	1	1	1	1	1	1	1	1	11
850	BB2898	conserved hypothetical protein	1	1	1	1	1	1	1	1	1	1	1	11
851	BB2897	conserved hypothetical protein	1	1	1	1	1	1	1	1	1	1	1	11
852	BB2896	putative exported protein	1	1	1	1	1	1	1	1	1	1	1	11
853	BB2893	hypothetical protein	1	1	1	1	1	1	1	1	1	1	1	11
854	BB2892	putative lipoprotein	1	1	1	1	1	1	1	1	1	1	1	11
855	BB2889	putative acetyltransferase	1	1	1	1	1	1	1	1	1	1	1	11
856	BB2888	putative glutathione transferase	1	1	1	1	1	1	1	1	1	1	1	11
857	BB2887	glutathione peroxidase	1	1	1	1	1	1	1	1	1	1	1	11
858	BB2886	putative exported protein	1	1	1	1	1	1	1	1	1	1	1	11
859	BB2884	conserved hypothetical protein	1	1	1	1	1	1	1	1	1	1	1	11
860	BB2879	putative membrane protein	1	1	1	1	1	1	1	1	1	1	1	11
861	BB2877	conserved hypothetical protein	1	1	1	1	1	1	1	1	1	1	1	11
862	BB2876	putative exported protein	1	1	1	1	1	1	1	1	1	1	1	11
863	BB2866	probable alpha amylase	1	1	1	1	1	1	1	0	1	1	1	10
864	BB2863	alpha-glucosidase	1	1	1	1	1	1	1	1	1	1	1	11
865	BB2828	LysR-family transcriptional regulator	1	1	1	1	1	1	1	1	1	1	1	11
866	BB2827	putative reductase	1	1	1	1	1	1	1	1	1	1	1	11
867	BB2819	probable LacI-family transcriptional regulator	1	1	1	1	1	1	1	1	1	1	1	11
868	BB2816	putative exported protein	1	1	1	1	1	1	1	1	1	1	1	11
869	BB2815	putative mandelate racemase	1	1	1	1	1	1	1	1	1	1	1	11
870	BB2814	putative ketopantoate reductase	1	1	1	1	1	1	1	1	1	1	1	11
871	BB2789	putative membrane protein	1	1	1	1	1	1	1	1	1	1	1	11
872	BB2788	LysR-family transcriptional regulator	1	1	1	1	1	1	1	1	1	1	1	11
873	BB2787	probable short-chain dehydrogenase	1	1	1	1	1	1	1	1	1	1	1	11
874	BB2784	putative transcriptional regulator	1	1	1	1	1	1	1	1	1	1	1	11
875	BB2783	putative membrane protein	1	1	1	1	1	1	1	1	1	1	1	11
876	BB2725	putative exported protein	1	1	1	1	1	1	1	1	1	1	1	11
877	BB2724	probable short-chain dehydrogenase	1	1	1	1	1	1	1	1	1	1	1	11
878	BB2642	putative glutamine-binding periplasmic protein precursor	1	1	1	1	1	1	1	1	1	1	1	11
879	BB2641	probable transcriptional regulator	1	1	1	1	1	1	1	1	1	1	1	11
880	BB2640	putative exported protein	1	1	1	1	1	1	1	1	1	1	1	11
881	BB2639	conserved hypothetical protein	1	1	1	1	1	1	1	1	1	1	1	11
882	BB2636	putative exported protein	1	1	1	1	1	1	1	1	1	1	1	11
883	BB2635	conserved hypothetical protein	1	1	1	1	1	1	1	1	1	1	1	11
884	BB2634	putative membrane protein	1	1	1	1	1	1	1	1	1	1	1	11
885	BB2633	conserved hypothetical protein	1	1	1	1	1	1	1	1	1	1	1	11
886	BB2631	enoly-CoA hydratase	1	1	1	1	1	1	1	1	1	1	1	11
887	BB2630	probable acyl-CoA dehydrogenase	1	1	1	1	1	1	1	1	1	1	1	11
888	BB2629	conserved hypothetical protein	1	1	1	1	1	1	1	1	1	1	1	11
889	BB2628	conserved hypothetical protein	1	1	1	1	1	1	1	1	1	1	1	11
890	BB2626	probable membrane protein	1	1	1	1	1	1	1	1	1	1	1	11
891	BB2625	putative membrane protein	1	1	1	1	1	1	1	1	1	1	1	11
892	BB2624	putative membrane protein	1	1	1	1	1	1	1	1	1	1	1	11
893	BB2623	probable class-I glutamine amidotransferase)	1	1	1	1	1	1	1	1	1	1	1	11
894	BB2621	conserved hypothetical protein	1	1	1	1	1	1	1	1	1	1	1	11
895	BB2620	putative RNA methyltransferase	1	1	1	1	1	1	1	1	1	1	1	11
896	BB2614	putative outer membrane protein	1	1	1	1	1	1	1	1	1	1	1	11
897	BB2613	probable surface antigen	1	1	1	1	1	1	1	1	1	1	1	11
898	BB2612	putative membrane protein	1	1	1	1	1	1	1	1	1	1	1	11
899	BB2598	conserved hypothetical protein	1	1	1	1	1	1	1	1	1	1	1	11
900	BB2591	putative flagellar protein	1	1	1	1	1	1	1	1	1	1	1	11
901	BB2590	hypothetical protein	1	1	1	1	1	1	1	1	1	1	1	11
902	BB2575	methyl-accepting chemotaxis protein	1	1	1	1	1	1	1	1	1	1	1	11
903	BB2535	tw-component sensor kinase	1	1	1	1	1	1	1	1	1	1	1	11
904	BB2534	two-component response regulator	1	1	1	1	1	1	1	1	1	1	1	11
905	BB2531	putative exported protein	1	1	1	1	1	1	1	1	1	1	1	11
906	BB2530	putative membrane protein	1	1	1	1	1	1	1	1	1	1	1	11
907	BB2526	LysR-family transcriptional regulator	1	1	1	1	1	1	1	1	1	1	1	11
908	BB2525	putative RNA pseudouridylate synthase	1	1	1	1	1	1	1	1	1	1	1	11
909	BB2524	conserved hypothetical protein	1	1	1	1	1	1	1	1	1	1	1	11
910	BB2518	ABC-transport protein, inner membrane component	1	1	1	1	1	1	1	1	1	1	1	11
911	BB2517	ABC-transport protein, solute-binding component	1	1	1	1	1	1	1	1	1	1	1	11
912	BB2516	putative gamma-glutamyltranspeptidase	1	1	1	1	1	1	1	1	1	1	1	11
913	BB2515	LysR-family transcriptional regulator	1	1	1	1	1	1	1	1	1	1	1	11
914	BB2511	endonuclease	1	1	1	1	1	1	1	1	1	1	1	11
915	BB2509	putative NAD synthetase	1	1	1	1	1	1	1	1	1	1	1	11
916	BB2508	putative membrane transport protein	1	1	1	1	1	1	1	1	1	1	1	11
917	BB2506	hypothetical protein	1	1	1	1	1	1	1	1	1	1	1	11
918	BB2505	putative MerR-family transcriptional regulator	1	1	1	1	1	1	1	1	1	1	1	11
919	BB2504	putative membrane transport ATPase	1	1	1	1	1	1	1	1	1	1	1	11
920	BB2503	putative amino-acid ABC transporter, periplasmic amino acid-binding protein	1	1	1	1	1	1	1	1	1	1	1	11
921	BB2502	putative amino-acid ABC transporter, permease protein	1	1	1	1	1	1	1	1	1	1	1	11
922	BB2501	putative amino-acid ABC transporter, ATP-binding protein	1	1	1	1	1	1	1	1	1	1	1	11
923	BB2500	conserved hypothetical protein	1	1	1	1	1	1	1	1	1	1	1	11
924	BB2499	conserved hypothetical protein	1	1	1	1	1	1	1	1	1	1	1	11
925	BB2498	putative membrane protein	1	1	1	1	1	1	1	1	1	1	1	11
926	BB2497	putative membrane protein	1	1	1	1	1	1	1	1	1	1	1	11
927	BB2496	putative exodeoxyribonuclease III	1	1	1	1	1	1	1	1	1	1	1	11
928	BB2495	conserved hypothetical protein	1	1	1	1	1	1	1	1	1	1	1	11
929	BB2425	putative membrane protein	1	1	1	1	1	1	1	1	1	1	1	11
930	BB2421	conserved hypothetical protein	1	1	1	1	1	1	1	1	1	1	1	11
931	BB2420	putative lysR-family transcriptional regulator	1	1	1	1	1	1	1	1	1	1	1	11
932	BB2417	putative exported oxidoreductase subunit	1	1	1	1	1	1	1	1	1	1	1	11
933	BB2416	conserved hypothetical protein	1	1	1	1	1	1	1	1	1	1	1	11
934	BB2415	putative araC-family transcriptional regulator	1	1	1	1	1	1	1	1	1	1	1	11
935	BB2414	conserved hypothetical protein	1	1	1	1	1	1	1	1	1	1	1	11
936	BB2413	conserved hypothetical protein	1	1	1	1	1	1	1	1	1	1	1	11
937	BB2412	conserved hypothetical protein	1	1	1	1	1	1	1	1	1	1	1	11
938	BB2411	putative transmembrane efflux protein	1	1	1	1	1	1	1	1	1	1	1	11
939	BB2407	putative ABC-transporter membrane-spanning ATP-binding component	1	1	1	1	1	1	1	1	1	1	1	11
940	BB2406	putative lipoprotein	1	1	1	1	1	1	1	1	1	1	1	11
941	BB2405	putative membrane protein	1	1	1	1	1	1	1	1	1	1	1	11
942	BB2404	putative exported protein	1	1	1	1	1	1	1	1	1	1	1	11
943	BB2403	putative gntR-family transcriptional regulator	1	1	1	1	1	1	1	1	1	1	1	11
944	BB2402	putative sulfate transporter	1	1	1	1	1	1	1	1	1	1	1	11
945	BB2401	conserved hypothetical protein	1	1	1	1	1	1	1	1	1	1	1	11
946	BB2400	putative ArsR-family transcriptional regulator	1	1	1	1	1	1	1	1	1	1	1	11
947	BB2399	conserved hypothetical protein	1	1	1	1	1	1	1	1	1	1	1	11
948	BB2398	putative exported protein	1	1	1	1	1	1	1	1	1	1	1	11
949	BB2396	conserved hypothetical protein	1	1	1	1	1	1	1	1	1	1	1	11
950	BB2395	putative AraC-family transcriptional regulator	1	1	1	1	1	1	1	1	1	1	1	11
951	BB2394	conserved hypothetical protein	1	1	1	1	1	1	1	1	1	1	1	11
952	BB2393	putative oxidoreductase	1	1	1	1	1	1	1	1	1	1	1	11
953	BB2392	putative lysR-family transcriptional regulator	1	1	1	1	1	1	1	1	1	1	1	11
954	BB2391	putative exported protein	1	1	1	1	1	1	1	1	1	1	1	11
955	BB2389	conserved hypothetical protein	1	1	1	1	1	1	1	1	1	1	1	11
956	BB2387	putative sigma-54-dependent transcriptional regulator	1	1	1	1	1	1	1	1	1	1	1	11
957	BB2366	putative DNA-binding protein	1	1	1	1	1	1	1	1	1	1	1	11
958	BB2365	putative LacI-family transcriptional regulator	1	1	1	1	1	1	1	1	1	1	1	11
959	BB2364	ABC transport protein, ATP-binding component	1	1	1	1	1	1	1	1	1	1	1	11
960	BB2363	ABC transport protein inner membrane component	1	1	1	1	1	1	1	1	1	1	1	11
961	BB2362	ABC transport protein inner membrane component	1	1	1	1	1	1	1	1	1	1	1	11
962	BB2361	ABC transport protein, solute binding component	1	1	1	1	1	1	1	1	1	1	1	11
963	BB2359	conserved hypothetical protein	1	1	1	1	1	1	1	1	1	1	1	11
964	BB2358	putative membrane transport protein	1	1	1	1	1	1	1	1	1	1	1	11
965	BB2355	putative membrane protein	1	1	1	1	1	1	1	1	1	1	1	11
966	BB2340	conserved hypothetical protein	1	1	1	1	1	1	1	1	1	1	1	11
967	BB2339	putative solute transport protein	1	1	1	1	1	1	1	1	1	1	1	11
968	BB2330	probable membrane efflux protein	1	1	1	1	1	1	1	1	1	1	1	11
969	BB2329	putative TetR-family transcriptional regulator	1	1	1	1	1	1	1	1	1	1	1	11
970	BB2310	putative integral membrane protein	1	1	1	1	1	1	1	1	1	1	1	11
971	BB2309	putative membrane permease	1	1	1	1	1	1	1	1	1	1	1	11
972	BB2308	putative exported protein	1	1	1	1	1	1	1	1	1	1	1	11
973	BB2306	conserved hypothetical protein	1	1	1	1	1	1	1	1	1	1	1	11
974	BB2305	probable hydrolase	1	1	1	1	1	1	1	1	1	1	1	11
975	BB2300	putative deoxyribonuclease	1	1	1	1	1	1	1	1	1	1	1	11
976	BB2297	putative exported protein	1	1	1	1	1	1	1	1	1	1	1	11
977	BB2294	probable short chain dehydrogenase	1	1	1	1	1	1	1	1	1	1	1	11
978	BB2292	putative membrane protein	1	1	1	1	1	1	1	1	1	1	1	11
979	BB2283	hypothetical protein	1	1	1	1	1	1	1	1	1	1	1	11
980	BB2282	conserved hypothetical protein	1	1	1	1	1	1	1	1	1	1	1	11
981	BB2275	putative DNA-binding protein	1	1	1	1	1	1	1	1	1	1	1	11
982	BB2263	putative thiolase	1	1	1	1	1	1	1	1	1	1	1	11
983	BB2262	conserved hypothetical protein	1	1	1	1	1	1	1	1	1	1	1	11
984	BB2261	probable enoyl-CoA hydratase/isomerase	1	1	1	1	1	1	1	1	1	1	1	11
985	BB2260	conserved hypothetical protein	1	1	1	1	1	1	1	1	1	1	1	11
986	BB2259	putative exported protein	1	1	1	1	1	1	1	1	1	1	1	11
987	BB2258	conserved hypothetical protein	1	1	1	1	1	1	1	1	1	1	1	11
988	BB2257	probable LysR-family transcriptional regulator	1	1	1	1	1	1	1	1	1	1	1	11
989	BB2252	putative membrane protein	1	1	1	1	1	1	1	1	1	1	1	11
990	BB2250	conserved hypothetical protein	1	1	1	1	1	1	1	1	1	1	1	11
991	BB2248	hypothetical protein	1	1	1	1	1	1	1	1	1	1	1	11
992	BB2247	putative membrane protein	1	1	1	1	1	1	1	1	1	1	1	11
993	BB2245	putative exported protein	1	1	1	1	1	1	1	1	1	1	1	11
994	BB2181	putative adenine-specific methylase	1	1	1	1	1	1	1	1	1	1	1	11
995	BB2180	probable ABC transporter ATP-binding protein	1	1	1	1	1	1	1	1	1	1	1	11
996	BB2179	putative exported protein	1	1	1	1	1	1	1	1	1	1	1	11
997	BB2177	probable fatty acid desaturase	1	1	1	1	1	1	1	1	1	1	1	11
998	BB2169	putative membrane protein	1	1	1	1	1	1	1	1	1	1	1	11
999	BB2168	putative AsnC-family transcriptional regulator	1	1	1	1	1	1	1	1	1	1	1	11
1000	BB2167	integral membrane protein	1	1	1	1	1	1	1	1	1	1	1	11
1001	BB2166	DedA-family integral membrane protein	1	1	1	1	1	1	1	1	1	1	1	11
1002	BB2163	putative ATP-binding component of ABC transporter	1	1	1	1	1	1	1	1	1	1	1	11
1003	BB2162	putative inner membrane component of binding-protein-dependent transport system	1	1	1	1	1	1	1	1	1	1	1	11
1004	BB2161	putative inner membrane component of binding-protein-dependent transport system	1	1	1	1	1	1	1	1	1	1	1	11
1005	BB2160	putative extracellular solute-binding protein	1	1	1	1	1	1	1	1	1	1	1	11
1006	BB2159	putative exported protein	1	1	1	1	1	1	1	1	1	1	1	11
1007	BB2158	putative ornithine cyclodeaminase	1	1	1	1	1	1	1	1	1	1	1	11
1008	BB2156	conserved hypothetical protein	1	1	1	1	1	1	1	1	1	1	1	11
1009	BB2153	putative IIa component of sugar transport PTS system	1	1	1	1	1	1	1	1	1	1	1	11
1010	BB2149	probable two-component response regulator	1	1	1	1	1	1	1	1	1	1	1	11
1011	BB2148	conserved hypothetical protein	1	1	1	1	1	1	1	1	1	1	1	11
1012	BB2134	putative membrane protein	1	1	1	1	1	1	1	1	1	1	1	11
1013	BB2129	putative exported protein	1	1	1	1	1	1	1	1	1	1	1	11
1014	BB2128	probable ATP-binding component of ABC transporter	1	1	1	1	1	1	1	1	1	1	1	11
1015	BB2126	conserved hypothetical protein	1	1	1	1	1	1	1	1	1	1	1	11
1016	BB2125	putative exported protein	1	1	1	1	1	1	1	1	1	1	1	11
1017	BB2123	putative lipoprotein	1	1	1	1	1	1	1	1	1	1	1	11
1018	BB2120	conserved hypothetical protein	1	1	1	1	1	1	1	1	1	1	1	11
1019	BB2119	putative iron-sulfur binding protein	1	1	1	1	1	1	1	1	1	1	1	11
1020	BB2118	conserved hypothetical protein	1	1	1	1	1	1	1	1	1	1	1	11
1021	BB2117	conserved hypothetical protein	1	1	1	1	1	1	1	1	1	1	1	11
1022	BB2116	putative iron sulfur binding protein	1	1	1	1	1	1	1	1	1	1	1	11
1023	BB2112	putative lipoprotein	1	1	1	1	1	1	1	1	1	1	1	11
1024	BB2109	probable two-component histidine kinase	1	1	1	1	1	1	1	1	1	1	1	11
1025	BB2108	probable two-component response regulator	1	1	1	1	1	1	1	1	1	1	1	11
1026	BB2107	conserved hypothetical protein	1	1	1	1	1	1	1	1	1	1	1	11
1027	BB2106	putative membrane protein	1	1	1	1	1	1	1	1	1	1	1	11
1028	BB2105	putative membrane protein	1	1	1	1	1	1	1	1	1	1	1	11
1029	BB2104	conserved hypothetical protein	1	1	1	1	1	1	1	1	1	1	1	11
1030	BB2103	conserved hypothetical protein	1	1	1	1	1	1	1	1	1	1	1	11
1031	BB2101	putative membrane protein	1	1	1	1	1	1	1	1	1	1	1	11
1032	BB2099	putative membrane protein	1	1	1	1	1	1	1	1	1	1	1	11
1033	BB2097	putative secretory apparatus	1	1	1	1	1	1	1	1	1	1	1	11
1034	BB2093	putative exported protein	1	1	1	1	1	1	1	1	1	1	1	11
1035	BB2092	integral membrane protein	1	1	1	1	1	1	1	1	1	1	1	11
1036	BB2090	conserved hypothetical protein	1	1	1	1	1	1	1	1	1	1	1	11
1037	BB2088	putative exported protein	1	1	1	1	1	1	1	1	1	1	1	11
1038	BB2087	putative exported protein	1	1	1	1	1	1	1	1	1	1	1	11
1039	BB2084	integral membrane protein	1	1	1	1	1	1	1	1	1	1	1	11
1040	BB2083	integral membrane protein	1	1	1	1	1	1	1	1	1	1	1	11
1041	BB2080	conserved hypothetical protein	1	1	1	1	1	1	1	1	1	1	1	11
1042	BB2077	RecX-family regulatory protein	1	1	1	1	1	1	1	1	1	1	1	11
1043	BB2075	two-component response regulatory protein	1	1	1	1	1	1	1	1	1	1	1	11
1044	BB2074	two-component system histidine kinase	1	1	1	1	1	1	1	1	1	1	1	11
1045	BB2073	putative sugar transport protein	1	1	1	1	1	1	1	1	1	1	1	11
1046	BB2072	putative enoyl-CoA hydratase	1	1	1	1	1	1	1	1	1	1	1	11
1047	BB2071	ABC transport protein, ATP-binding component	1	1	1	1	1	1	1	1	1	1	1	11
1048	BB2070	ABC transport protein, solute-binding protein	1	1	1	1	1	1	1	1	1	1	1	11
1049	BB2069	putative extracellular solute-binding protein	1	1	1	1	1	1	1	1	1	1	1	11
1050	BB2067	conserved hypothetical protein	1	1	1	1	1	1	1	1	1	1	1	11
1051	BB2066	hypothetical protein	1	1	1	1	1	1	1	1	1	1	1	11
1052	BB2065	conserved hypothetical protein	1	1	1	1	1	1	1	1	1	1	1	11
1053	BB2064	LysR-family transcriptional regulator	1	1	1	1	1	1	1	1	1	1	1	11
1054	BB2063	hypothetical protein	1	1	1	1	1	1	1	1	1	1	1	11
1055	BB2062	Hypothetical protein	1	1	1	1	1	1	1	1	1	1	1	11
1056	BB2061	conserved hypothetical protein	1	1	1	1	1	1	1	1	1	1	1	11
1057	BB2059	putative integral membrane protein	1	1	1	1	1	1	1	1	1	1	1	11
1058	BB2058	putative lipoprotein	1	1	1	1	1	1	1	1	1	1	1	11
1059	BB2056	putative exported endonulease	1	1	1	1	1	1	1	1	1	1	1	11
1060	BB2055	hypothetical protein	1	1	1	1	1	1	1	1	1	1	1	11
1061	BB2054	putative GntR-family regulatory protein	1	1	1	1	1	1	1	1	1	1	1	11
1062	BB2053	hypothetical protein	1	1	1	1	1	1	1	1	1	1	1	11
1063	BB2046	hypothetical protein	1	1	1	1	1	1	1	1	1	1	1	11
1064	BB2045	putative lipoprotein	1	1	1	1	1	1	1	1	1	1	1	11
1065	BB2043	putative MerR-family transcriptional regulator	1	1	1	1	1	1	1	1	1	1	1	11
1066	BB2036	conserved hypothetical protein	1	1	1	1	1	1	1	1	1	1	1	11
1067	BB2035	nitrogen regulatory protein P-II	1	1	1	1	1	1	1	1	1	1	1	11
1068	BB2031	putative TetR-family transcriptional regulator	1	1	1	1	1	1	1	1	1	1	1	11
1069	BB2030	Putative membrane protein	1	1	1	1	1	1	1	1	1	1	1	11
1070	BB2029	putative ABC transport protein, ATP-binding component	1	1	1	1	1	1	1	1	1	1	1	11
1071	BB2028	putative ABC transport protein, ATP-binding component	1	1	1	1	1	1	1	1	1	1	1	11
1072	BB2027	putative ABC transport protein, ATP-binding component	1	1	1	1	1	1	1	1	1	1	1	11
1073	BB2026	putative ABC transport protein, inner membrane component	1	1	1	1	1	1	1	1	1	1	1	11
1074	BB2025	putative ABC transport solute-binding protein	1	1	1	1	1	1	1	1	1	1	1	11
1075	BB2023	lipoprotein	1	1	1	1	1	1	1	1	1	1	1	11
1076	BB2022	putative membrane protein	1	1	1	1	1	1	1	1	1	1	1	11
1077	BB2021	putative exported protein	1	1	1	1	1	1	1	1	1	1	1	11
1078	BB2018	putative exported protein	1	1	1	1	1	1	1	1	1	1	1	11
1079	BB2017	hypothetical protein	1	1	1	1	1	1	1	1	1	1	1	11
1080	BB2016	putative cold-shock protein	1	1	1	1	1	1	1	1	1	1	1	11
1081	BB2015	exported protein	1	1	1	1	1	1	1	1	1	1	1	11
1082	BB2014	putative thiolase	1	1	1	1	1	1	1	1	1	1	1	11
1083	BB2013	putative chloride-channel protein (pseudogene)	1	1	1	1	1	1	1	1	1	1	1	11
1084	BB2010	putative biopolymer transport protein	1	1	1	1	1	1	1	1	1	1	1	11
1085	BB2009	putative biopolymer transport protein	1	1	1	1	1	1	1	1	1	1	1	11
1086	BB2008	putative tetraacyldisaccharide 4'-kinase	1	1	1	1	1	1	1	1	1	1	1	11
1087	BB2007	conserved hypothetical protein	1	1	1	1	1	1	1	1	1	1	1	11
1088	BB2006	3-deoxy-manno-octulosonate cytidylyltransferase	1	1	1	1	1	1	1	1	1	1	1	11
1089	BB2004	probable short-chain dehydrogenase	1	1	1	1	1	1	1	1	1	1	1	11
1090	BB2003	conserved integral membrane protein	1	1	1	1	1	1	1	1	1	1	1	11
1091	BB2002	putative membrane protein	1	1	1	1	1	1	1	1	1	1	1	11
1092	BB2000	putative aldolase	1	1	1	1	1	1	1	1	1	1	1	11
1093	BB1997	putative malate dehydrogenase	1	1	1	1	1	1	1	1	1	1	1	11
1094	BB1996	GntR family regulatory protein	1	1	1	1	1	1	1	1	1	1	1	11
1095	BB1995	conserved hypothetical protein	1	1	1	1	1	1	1	1	1	1	1	11
1096	BB1993	putative lipoprotein	1	1	1	1	1	1	1	1	1	1	1	11
1097	BB1992	putative D-isomer specific 2-hydroxyacid dehydrogenase	1	1	1	1	1	1	1	1	1	1	1	11
1098	BB1991	putative short chain dehydrogenase	1	1	1	1	1	1	1	1	1	1	1	11
1099	BB1990	LysR family regulatory protein	1	1	1	1	1	1	1	1	1	1	1	11
1100	BB1989	conserved hypothetical protein	1	1	1	1	1	1	1	1	1	1	1	11
1101	BB1984	sensor kinase protein	1	1	1	1	1	1	1	1	1	1	1	11
1102	BB1978	conserved hypothetical protein	1	1	1	1	1	1	1	1	1	1	1	11
1103	BB1977	Cys/Met metabolism PLP-dependent enzyme	1	1	1	1	1	1	1	1	1	1	1	11
1104	BB1976	putative tRNA/rRNA methyltransferase	1	1	1	1	1	1	1	1	1	1	1	11
1105	BB1974	conserved hypothetical protein	1	1	1	1	1	1	1	1	1	1	1	11
1106	BB1973	putative acetyltransferase	1	1	1	1	1	1	1	1	1	1	1	11
1107	BB1972	putative membrane protein	1	1	1	1	1	1	1	1	1	1	1	11
1108	BB1971	putative membrane protein	1	1	1	1	1	1	1	1	1	1	1	11
1109	BB1970	putative membrane protein	1	1	1	1	1	1	1	1	1	1	1	11
1110	BB1969	putative phospholipase D family protein	1	1	1	1	1	1	1	1	1	1	1	11
1111	BB1968	putative membrane protein	1	1	1	1	1	1	1	1	1	1	1	11
1112	BB1967	conserved hypothetical protein	1	1	1	1	1	1	1	1	1	1	1	11
1113	BB1965	hypothetical protein	1	1	1	1	1	1	1	1	1	1	1	11
1114	BB1964	hypothetical protein	1	1	1	1	1	1	1	1	1	1	1	11
1115	BB1963	hypothetical protein	1	1	1	1	1	1	1	1	1	1	1	11
1116	BB1962	Hypothetical protein	1	1	1	1	1	1	1	1	1	1	1	11
1117	BB1961	hypothetical protein	1	1	1	1	1	1	1	1	1	1	1	11
1118	BB1960	conserved hypothetical protein	1	1	1	1	1	1	1	1	1	1	1	11
1119	BB1959	conserved hypothetical protein	1	1	1	1	1	1	1	1	1	1	1	11
1120	BB1958	putative exported protein	1	1	1	1	1	1	1	1	1	1	1	11
1121	BB1957	putative lipoprotein	1	1	1	1	1	1	1	1	1	1	1	11
1122	BB1956	hypothetical protein	1	1	1	1	1	1	1	1	1	1	1	11
1123	BB1955	putative integral membrane protein	1	1	1	1	1	1	1	1	1	1	1	11
1124	BB1954	putative c'cytochrome	1	1	1	1	1	1	1	1	1	1	1	11
1125	BB1952	conserved hypothetical protein	1	1	1	1	1	1	1	1	1	1	1	11
1126	BB1951	putative integral membrane protein	1	1	1	1	1	1	1	1	1	1	1	11
1127	BB1949	putative LysR-family transcriptional regulator	1	1	1	1	1	1	1	1	1	1	1	11
1128	BB1948	putative exported protein	1	1	1	1	1	1	1	1	1	1	1	11
1129	BB1947	putative hydrolase	1	1	1	1	1	1	1	1	1	1	1	11
1130	BB1943	putative transcriptional regulator	1	1	1	1	1	1	1	1	1	1	1	11
1131	BB1941	putative exported protein	1	1	1	1	1	1	1	1	1	1	1	11
1132	BB1937	putative oxidoreductase	1	1	1	1	1	1	1	1	1	1	1	11
1133	BB1934	conserved hypothetical protein	1	1	1	1	1	1	1	1	1	1	1	11
1134	BB1933	putative hydrolase	1	1	1	1	1	1	1	1	1	1	1	11
1135	BB1931	putative exported protein	1	1	1	1	1	1	1	1	1	1	1	11
1136	BB1928	lipoprotein	1	1	1	1	1	1	1	1	1	1	1	11
1137	BB1926	homoserine dehydrogenase	1	1	1	1	1	1	1	1	1	1	1	11
1138	BB1925	putative aminotransferase	1	1	1	1	1	1	1	1	1	1	1	11
1139	BB1924	conserved hypothetical protein	1	1	1	1	1	1	1	1	1	1	1	11
1140	BB1923	hypothetical protein	1	1	1	1	1	1	1	1	1	1	1	11
1141	BB1922	hypothetical protein	1	1	1	1	1	1	1	1	1	1	1	11
1142	BB1921	conserved hypothetical protein	1	1	1	1	1	1	1	1	1	1	1	11
1143	BB1920	putative exported protein	1	1	1	1	1	1	1	1	1	1	1	11
1144	BB1918	hypothetical protein	1	1	1	1	1	1	1	1	1	1	1	11
1145	BB1913	conserved hypothetical protein	1	1	1	1	1	1	1	1	1	1	1	11
1146	BB1911	probable geranyltranstransferase	1	1	1	1	1	1	1	1	1	1	1	11
1147	BB1909	putative transcriptional regulator	1	1	1	1	1	1	1	1	1	1	1	11
1148	BB1908	putative exported protein	1	1	1	1	1	1	1	1	1	1	1	11
1149	BB1907	putative integral membrane protein	1	1	1	1	1	1	1	1	1	1	1	11
1150	BB1906	putative iron-sulfur protein	1	1	1	1	1	1	1	1	1	1	1	11
1151	BB1901	putative hydrolase	1	1	1	1	1	1	1	1	1	1	1	11
1152	BB1900	putative ABC transport permease	1	1	1	1	1	1	1	1	1	1	1	11
1153	BB1899	putative ABC transport ATP-binding subunit	1	1	1	1	1	1	1	1	1	1	1	11
1154	BB1898	putative transcriptional regulator	1	1	1	1	1	1	1	1	1	1	1	11
1155	BB1897	conserved hypothetical protein	1	1	1	1	1	1	1	1	1	1	1	11
1156	BB1896	putative sulfurtransferase	1	1	1	1	1	1	1	1	1	1	1	11
1157	BB1894	heat shock protease	1	1	1	1	1	1	1	1	1	1	1	11
1158	BB1892	conserved hypothetical integral membrane protein	1	1	1	1	1	1	1	1	1	1	1	11
1159	BB1891	conserved hypothetical integral membrane protein	1	1	1	1	1	1	1	1	1	1	1	11
1160	BB1890	putative transcriptional regulator (MarR family)	1	1	1	1	1	1	1	1	1	1	1	11
1161	BB1888	putative multidrug resistance protein	1	1	1	1	1	1	1	1	1	1	1	11
1162	BB1887	putative multidrug resistance protein	1	1	1	1	1	1	1	1	1	1	1	11
1163	BB1886	tartrate dehydrogenase	1	1	1	1	1	1	1	1	1	1	1	11
1164	BB1885	putative transcriptional regulator	1	1	1	1	1	1	1	1	1	1	1	11
1165	BB1884	putative solute-binding transport protein (periplasmic)	1	1	1	1	1	1	1	1	1	1	1	11
1166	BB1883	putative integral membrane transport protein	1	1	1	1	1	1	1	1	1	1	1	11
1167	BB1882	putative integral membrane transport protein	1	1	1	1	1	1	1	1	1	1	1	11
1168	BB1880	aminobutyrate aminotransferase	1	1	1	1	1	1	1	1	1	1	1	11
1169	BB1879	conserved hypothetical protein	1	1	1	1	1	1	1	1	1	1	1	11
1170	BB1878	putative acetylpolyamine aminohydrolase	1	1	1	1	1	1	1	1	1	1	1	11
1171	BB1877	putative amidohydrolase	1	1	1	1	1	1	1	1	1	1	1	11
1172	BB1876	putative membrane protein	1	1	1	1	1	1	1	1	1	1	1	11
1173	BB1874	putative 2-hydroxyacid dehydrogenase	1	1	1	1	1	1	1	1	1	1	1	11
1174	BB1873	putative aminotransferase	1	1	1	1	1	1	1	1	1	1	1	11
1175	BB1872	conserved ATP-binding protein	1	1	1	1	1	1	1	1	1	1	1	11
1176	BB1871	conserved hypothetical protein	1	1	1	1	1	1	1	1	1	1	1	11
1177	BB1867	conserved hypothetical protein	1	1	1	1	1	1	1	1	1	1	1	11
1178	BB1866	conserved hypothetical protein	1	1	1	1	1	1	1	1	1	1	1	11
1179	BB1865	Maf-like protein	1	1	1	1	1	1	1	1	1	1	1	11
1180	BB3386	putative ribonuclease	1	1	1	1	1	1	1	1	1	1	1	11
1181	BB3387	putative dehydratase	1	1	1	1	1	1	1	1	1	1	1	11
1182	BB3389	putative inner membrane efflux protein	1	1	1	1	1	1	1	1	1	1	1	11
1183	BB3390	putative ABC transporter	1	1	1	1	1	1	1	1	1	1	1	11
1184	BB3394	putative transferase	1	1	1	1	1	1	1	1	1	1	1	11
1185	BB3395	putative polysaccharide deacetylase	1	1	1	1	1	1	1	1	1	1	1	11
1186	BB3397	putative transferase	1	1	1	1	1	1	1	1	1	1	1	11
1187	BB3398	putative transferase	1	1	1	1	1	1	1	1	1	1	1	11
1188	BB3399	conserved hypothetical protein	1	1	1	1	1	1	1	1	1	1	1	11
1189	BB3400	putative transferase	1	1	1	1	1	1	1	1	1	1	1	11
1190	BB3402	putative dioxygenase	1	1	1	1	1	1	1	1	1	1	1	11
1191	BB3403	putative ATP-dependent helicase	1	1	1	1	1	1	1	1	1	1	1	11
1192	BB3405	conserved hypothetical protein	1	1	1	1	1	1	1	1	1	1	1	11
1193	BB3406	putative phospholipase	1	1	1	1	1	1	1	1	1	1	1	11
1194	BB3407	putative transport protein	1	1	1	1	1	1	1	1	1	1	1	11
1195	BB3409	putative acyl-CoA dehydrogenase	1	1	1	1	1	1	1	1	1	1	1	11
1196	BB3410	conserved hypothetical lipoprotein	1	1	1	1	1	1	1	1	1	1	1	11
1197	BB3411	hypothetical protein	1	1	1	1	1	1	1	1	1	1	1	11
1198	BB3412	putative methypurine-DNA glycosylase	1	1	1	1	1	1	1	1	1	1	1	11
1199	BB3413	conserved hypothetical protein	1	1	1	1	1	1	1	1	1	1	1	11
1200	BB3414	putative inner membrane permease polyamine transport protein	1	1	1	1	1	1	1	1	1	1	1	11
1201	BB3415	putative inner membrane permease polyamine transport protein	1	1	1	1	1	1	1	1	1	1	1	11
1202	BB3416	putative polyamine transport ATP-binding protein	1	1	1	1	1	1	1	1	1	1	1	11
1203	BB3417	putative polyamine transport protein	1	1	1	1	1	1	1	1	1	1	1	11
1204	BB3418	conserved hypothetical protein	1	1	1	1	1	1	1	1	1	1	1	11
1205	BB3420	putative inner membrane transport permease	1	1	1	1	1	1	1	1	1	1	1	11
1206	BB3421	putative periplasmic substrate-binding transport protein	1	1	1	1	1	1	1	1	1	1	1	11
1207	BB3422	putative inner membrane transport protein	1	1	1	1	1	1	1	1	1	1	1	11
1208	BB3423	putative inner membrane protein	1	1	1	1	1	1	1	1	1	1	1	11
1209	BB3430	putative oxidoreductase	1	1	1	1	1	1	1	1	1	1	1	11
1210	BB3437	hypothetical protein	1	1	1	1	1	1	1	1	1	1	1	11
1211	BB3438	oligoribonuclease	1	1	1	1	1	1	1	1	1	1	1	11
1212	BB3439	putative integral membrane zinc-metalloprotease	1	1	1	1	1	1	1	1	1	1	1	11
1213	BB3440	putative ATP/GTP-binding protein	1	1	1	1	1	1	1	1	1	1	1	11
1214	BB3441	probable oxidoreductase	1	1	1	1	1	1	1	1	1	1	1	11
1215	BB3442	conserved hypothetical protein	1	1	1	1	1	1	1	1	1	1	1	11
1216	BB3444	putative membrane protein	1	1	1	1	1	1	1	1	1	1	1	11
1217	BB3445	putative membrane protein	1	1	1	1	1	1	1	1	1	1	1	11
1218	BB3446	conserved hypothetical protein	1	1	1	1	1	1	1	1	1	1	1	11
1219	BB3454	antioxidant protein	1	1	1	1	1	1	1	1	1	1	1	11
1220	BB3455	probable acyl-CoA dehydrogenase	1	1	1	1	1	1	1	1	1	1	1	11
1221	BB3458	histone deacetylase family protein	1	1	1	1	1	1	1	1	1	1	1	11
1222	BB3461	conserved hypothetical protein	1	1	1	1	1	1	1	1	1	1	1	11
1223	BB3464	putative membrane protein	1	1	1	1	1	1	1	1	1	1	1	11
1224	BB3465	putative membrane protein	1	1	1	1	1	1	1	1	1	1	1	11
1225	BB3476	phosphoglycolate phosphatase 2	1	1	1	1	1	1	1	1	1	1	1	11
1226	BB3477	putative sugar efflux transpoter	1	1	1	1	1	1	1	1	1	1	1	11
1227	BB3479	phage-related hypothetical protein	1	1	1	1	0	0	0	1	1	1	1	8
1228	BB3544	LysR-family transcriptional regulator	1	1	1	1	1	1	1	1	1	1	1	11
1229	BB3545	putative exported protein	1	1	1	1	1	1	1	1	1	1	1	11
1230	BB3546	hypothetical protein	1	1	1	1	1	1	1	1	1	1	1	11
1231	BB3548	conserved hypothetical protein	1	1	1	1	1	1	1	1	1	1	1	11
1232	BB3549	putative exported protein	1	1	1	1	1	1	1	1	1	1	1	11
1233	BB3550	putative CoA ligase	1	1	1	1	1	1	1	1	1	1	1	11
1234	BB3551	putative membrane protein	1	1	1	1	1	1	1	1	1	1	1	11
1235	BB3552	LysR-type transcriptional regulator	1	1	1	1	1	1	1	1	1	1	1	11
1236	BB3553	putative exported protein	1	1	1	1	1	1	1	1	1	1	1	11
1237	BB3554	conserved hypothetical protein	1	1	1	1	1	1	1	1	1	1	1	11
1238	BB3555	putative fumarylacetoacetate-family hydrolase	1	1	1	1	1	1	1	1	1	1	1	11
1239	BB3556	putative transcriptional regulator	1	1	1	1	1	1	1	1	1	1	1	11
1240	BB3557	conserved hypothetical protein	1	1	1	1	1	1	1	1	1	1	1	11
1241	BB3558	conserved hypothetical protein	1	1	1	1	1	1	1	1	1	1	1	11
1242	BB3560	putative exported protein	1	1	1	1	1	1	1	1	1	1	1	11
1243	BB3562	conserved hypothetical protein	1	1	1	1	1	1	1	1	1	1	1	11
1244	BB3564	probable inner membrane component of binding-protein-dependent transport system	1	1	1	1	1	1	1	1	1	1	1	11
1245	BB3565	probable inner membrane component of binding-protein-dependent transport system	1	1	1	1	1	1	1	1	1	1	1	11
1246	BB3566	putative exported protein	1	1	1	1	1	1	1	1	1	1	1	11
1247	BB3578	conserved hypothetical protein	1	1	1	1	1	1	1	1	1	1	1	11
1248	BB3579	putative peptidoglycan-binding protein	1	1	1	1	1	1	1	1	1	1	1	11
1249	BB3580	putative exported protein	1	1	1	1	1	1	1	1	1	1	1	11
1250	BB3581	conserved hypothetical protein	1	1	1	1	1	1	1	1	1	1	1	11
1251	BB3582	hypothetical protein	1	1	1	1	1	1	1	1	1	1	1	11
1252	BB3586	conserved hypothetical protein	1	1	1	1	1	1	1	1	1	1	1	11
1253	BB3587	putative membrane protein	1	1	1	1	1	1	1	1	1	1	1	11
1254	BB3588	putative exported protein	1	1	1	1	1	1	1	1	1	1	1	11
1255	BB3589	conserved hypotheticals protein	1	1	1	1	1	1	1	1	1	1	1	11
1256	BB3590	putative regulatory protein	1	1	1	1	1	1	1	1	1	1	1	11
1257	BB3591	putative membrane protein	1	1	1	1	1	1	1	1	1	1	1	11
1258	BB3592	putative exported protein	1	1	1	1	1	1	1	1	1	1	1	11
1259	BB3593	putative exported protein	1	1	1	1	1	1	1	1	1	1	1	11
1260	BB3594	conserved hypothetical protein	1	1	1	1	1	1	1	1	1	1	1	11
1261	BB3597	conserved hypothetical protein	1	1	1	1	1	1	1	1	1	1	1	11
1262	BB3600	probable ATP-dependent helicase	1	1	1	1	1	1	1	1	1	1	1	11
1263	BB3603	putative iron uptake protein	1	1	1	1	1	1	1	1	1	1	1	11
1264	BB3605	putative iron uptake protein	1	1	1	1	1	1	1	1	1	1	1	11
1265	BB3662	probable short-chain dehydrogenase	1	1	1	1	1	1	1	1	1	1	1	11
1266	BB3663	putattive exported protein	1	1	1	1	1	1	1	1	1	1	1	11
1267	BB3664	LysR-family transcriptional regulator	1	1	1	1	1	1	1	1	1	1	1	11
1268	BB3666	conserved hypothetical protein	1	1	1	1	1	1	1	1	1	1	1	11
1269	BB3671	AsnC-family transcriptional regulator	1	1	1	1	1	1	1	1	1	1	1	11
1270	BB3678	conserved hypothetical protein	1	1	1	1	1	1	1	1	1	1	1	11
1271	BB3683	putative GntR-family transcriptional regulator	1	1	1	1	1	1	1	1	1	1	1	11
1272	BB3688	conserved hypothetical protein	1	1	1	1	1	1	1	1	1	1	1	11
1273	BB3690	putative conserved inner membrane protein	1	1	1	1	1	1	1	1	1	1	1	11
1274	BB3691	conserved hypothetical protein	1	1	1	1	1	1	1	1	1	1	1	11
1275	BB3692	hypothetical protein	1	1	1	1	1	1	1	1	1	1	1	11
1276	BB3694	conserved hypothetical protein	1	1	1	1	1	1	1	1	1	1	1	11
1277	BB3695	putative AMP-binding protein	1	1	1	1	1	1	1	1	1	1	1	11
1278	BB3696	putative transferase	1	1	1	1	1	1	1	1	1	1	1	11
1279	BB3697	putative chaperonin	1	1	1	1	1	1	1	1	1	1	1	11
1280	BB3698	putative periplasmic protein	1	1	1	1	1	1	1	1	1	1	1	11
1281	BB3698A	conserved hypothetical protein (pseudogene)	1	1	1	1	1	1	1	1	1	1	1	11
1282	BB3699	conserved hypothetical protein	1	1	1	1	1	1	1	1	1	1	1	11
1283	BB3700	conserved hypothetical protein	1	1	1	1	1	1	1	1	1	1	1	11
1284	BB3701	putative transcriptional regulator	1	1	1	1	1	1	1	1	1	1	1	11
1285	BB3702	putative conserved inner membrane protein	1	1	1	1	1	1	1	1	1	1	1	11
1286	BB3704	conserved hypothetical protein	1	1	1	1	1	1	1	1	1	1	1	11
1287	BB3707	putative aminopeptidase	1	1	1	1	1	1	1	1	1	1	1	11
1288	BB3709	probable D-aminopeptidase	1	1	1	1	1	1	1	1	1	1	1	11
1289	BB3710	putative binding-protein-dependent transport permease	1	1	1	1	1	1	1	1	1	1	1	11
1290	BB3711	putative binding-protein-dependent transport permease	1	1	1	1	1	1	1	1	1	1	1	11
1291	BB3712	putative binding-protein-dependent transport periplasmic protein	1	1	1	1	1	1	1	1	1	1	1	11
1292	BB3714	putative L-asparaginase	1	1	1	1	1	1	1	1	1	1	1	11
1293	BB3715	putative transcriptional regulator	1	1	1	1	1	1	1	1	1	1	1	11
1294	BB3716	putative coenzyme A transferase subunit	1	1	1	1	1	1	1	1	1	1	1	11
1295	BB3718	conserved hypothetical protein	1	1	1	1	1	1	1	1	1	1	1	11
1296	BB3720	conserved hypothetical protein	1	1	1	1	1	1	1	1	1	1	1	11
1297	BB3721	putative cytochrome p450 oxidoreductase	1	1	1	1	1	1	1	1	1	1	1	11
1298	BB3722	conserved hypothetical protein	1	1	1	1	1	1	1	1	1	1	1	11
1299	BB3724	putative integral membrane protein	1	1	1	1	1	1	1	1	1	1	1	11
1300	BB3725	acetyl-coenzyme A synthetase	1	1	1	1	1	1	1	1	1	1	1	11
1301	BB3727	conserved hypothetical protein	1	1	1	1	1	1	1	1	1	1	1	11
1302	BB3729	putative lipoprotein	1	1	1	1	1	1	1	1	1	1	1	11
1303	BB3730	conserved hypothetical protein	1	1	1	1	1	1	1	1	1	1	1	11
1304	BB3731	putative LysR-family transcriptional regulator	1	1	1	1	1	1	1	1	1	1	1	11
1305	BB3732	putative oxidoreductase	1	1	1	1	1	1	1	1	1	1	1	11
1306	BB3733	putative ABC transport protein, substrate-binding component	1	1	1	1	1	1	1	1	1	1	1	11
1307	BB3734	probable LysR-family transcriptional regulator	1	1	1	1	1	1	1	1	1	1	1	11
1308	BB3735	putative integral membrane protein	1	1	1	1	1	1	1	1	1	1	1	11
1309	BB3737	conserved hypothetical protein	1	1	1	1	1	1	1	1	1	1	1	11
1310	BB3738	hypothetical protein	1	1	1	1	1	1	1	1	1	1	1	11
1311	BB3739	putative integral membrane protein	1	1	1	1	1	1	1	1	1	1	1	11
1312	BB3740	putative exported protein	1	1	1	1	1	1	1	1	1	1	1	11
1313	BB3741	conserved hypothetical protein	1	1	1	1	1	1	1	1	1	1	1	11
1314	BB3743	LysR-family transcriptional regulator	1	1	1	1	1	1	1	1	1	1	1	11
1315	BB3744	hypothetical protein	1	1	1	1	1	1	1	1	1	1	1	11
1316	BB3745	GTP-binding protein	1	1	1	1	1	1	1	1	1	1	1	11
1317	BB3751	putative membrane protein	1	1	1	1	1	1	1	1	1	1	1	11
1318	BB3753	putative integral membrane protein	1	1	1	1	1	1	1	1	1	1	1	11
1319	BB3759	putative fatty acid synthesis protein	1	1	1	1	1	1	1	1	1	1	1	11
1320	BB3761	conserved hypothetical protein	1	1	1	1	1	1	1	1	1	1	1	11
1321	BB3762	conserved hypothetical protein	1	1	1	1	1	1	1	1	1	1	1	11
1322	BB3763	conserved hypothetical protein	1	1	1	1	1	1	1	1	1	1	1	11
1323	BB3764	putative exported hydrolase	1	1	1	1	1	1	1	1	1	1	1	11
1324	BB3765	putative membrane protein	1	1	1	1	1	1	1	1	1	1	1	11
1325	BB3766	conserved hypothetical protein	1	1	1	1	1	1	1	1	1	1	1	11
1326	BB3767	probable hydrolase	1	1	1	1	1	1	1	1	1	1	1	11
1327	BB3770	choloylglycine hydrolase	1	1	1	1	1	1	1	1	1	1	1	11
1328	BB3775	putative peptidase	1	1	1	1	1	1	1	1	1	1	1	11
1329	BB3777	conserved hypothetical protein	1	1	1	1	1	1	1	1	1	1	1	11
1330	BB3778	conserved hypothetical protein	1	1	1	1	1	1	1	1	1	1	1	11
1331	BB3779	conserved hypothetical protein	1	1	1	1	1	1	1	1	1	1	1	11
1332	BB3781	ferredoxin	1	1	1	1	1	1	1	1	1	1	1	11
1333	BB3782	putative ferredoxin--NADP reductase	1	1	1	1	1	1	1	1	1	1	1	11
1334	BB3783	intracellular PHB depolymerase	1	1	1	1	1	1	1	1	1	1	1	11
1335	BB3784	putative ferredoxin	1	1	1	1	1	1	1	1	1	1	1	11
1336	BB3786	ABC transporter ATP-binding protein	1	1	1	1	1	1	1	1	1	1	1	11
1337	BB3787	ABC transporter ATP-binding protein	1	1	1	1	1	1	1	1	1	1	1	11
1338	BB3788	putative exported protein	1	1	1	1	1	1	1	1	1	1	1	11
1339	BB3789	putative branched-chain amino acid transport permease	1	1	1	1	1	1	1	1	1	1	1	11
1340	BB3790	putative branched-chain amino acid transport permease	1	1	1	1	1	1	1	1	1	1	1	11
1341	BB3791	putative solute-binding periplasmic protein	1	1	1	1	1	1	1	1	1	1	1	11
1342	BB3792	putative aminotransferase	1	1	1	1	1	1	1	1	1	1	1	11
1343	BB3794	putative branched-chain amino acid transport system protein	1	1	1	1	1	1	1	1	1	1	1	11
1344	BB3795	branched-chain amino acid transport system permease protein	1	1	1	1	1	1	1	1	1	1	1	11
1345	BB3796	putative exported protein	1	1	1	1	1	1	1	1	1	1	1	11
1346	BB3797	BioY family protein	1	1	1	1	1	1	1	1	1	1	1	11
1347	BB3798	putative cobalt transport protein	1	1	1	1	1	1	1	1	1	1	1	11
1348	BB3799	ABC transporter ATP-binding protein	1	1	1	1	1	1	1	1	1	1	1	11
1349	BB3801	putative intracellular septation protein	1	1	1	1	1	1	1	1	1	1	1	11
1350	BB3802	BolA-like protein	1	1	1	1	1	1	1	1	1	1	1	11
1351	BB3803	putative peptidyl-prolyl cis-trans isomerase	1	1	1	1	1	1	1	1	1	1	1	11
1352	BB3805	putative membrane protein	1	1	1	1	1	1	1	1	1	1	1	11
1353	BB3806	putative chromosome partition protein	1	1	1	1	1	1	1	1	1	1	1	11
1354	BB3807	putative membrane protein	1	1	1	1	1	1	1	1	1	1	1	11
1355	BB3808	bacteriophage-related DNA polymerase	1	1	1	1	1	1	1	1	1	1	1	11
1356	BB3809	putative acetyltransferase	1	1	1	1	1	1	1	1	1	1	1	11
1357	BB3814	AraC-family regulatory protein	1	1	1	1	1	1	1	1	1	1	1	11
1358	BB3820	probable LysR-family transcriptional regulator	1	1	1	1	1	1	1	1	1	1	1	11
1359	BB3821	putative exported protein	1	1	1	1	1	1	1	1	1	1	1	11
1360	BB3822	putative acetolactate synthase large subunit	1	1	1	1	1	1	1	1	1	1	1	11
1361	BB3823	short-chain dehydrogenase	1	1	1	1	1	1	1	1	1	1	1	11
1362	BB3824	probable GnaT-family acetyltransferase	1	1	1	1	1	1	1	1	1	1	1	11
1363	BB3827	putative membrane protein	1	1	1	1	1	1	1	1	1	1	1	11
1364	BB3842	outer membrane porin protein precursor	1	1	1	1	1	1	1	1	1	1	1	11
1365	BB3844	conserved hypothetical protein	1	1	1	1	1	1	1	1	1	1	1	11
1366	BB3845	putative exported protein	1	1	1	1	1	1	1	1	1	1	1	11
1367	BB3846	putative membrane protein	1	1	1	1	1	1	1	1	1	1	1	11
1368	BB3847	probable DNA repair exonuclease	1	1	1	1	1	1	1	1	1	1	1	11
1369	BB3849	LysR-family transcriptional regulator	1	1	1	1	1	1	1	1	1	1	1	11
1370	BB3851	putative transcriptional regulator	1	1	1	1	1	1	1	1	1	1	1	11
1371	BB3852	probable HlyD-family secretion protein	1	1	1	1	1	1	1	1	1	1	1	11
1372	BB3853	integral membrane component of multidrug efflux system	1	1	1	1	1	1	1	1	1	1	1	11
1373	BB3854	outer membrane component of multidrug efflux system	1	1	1	1	1	1	1	1	1	1	1	11
1374	BB3855	conserved hypothetical protein	1	1	1	1	1	1	1	1	1	1	1	11
1375	BB3856	azurin	1	1	1	1	1	1	1	1	1	1	1	11
1376	BB3857	putative transcriptional regulator	1	1	1	1	1	1	1	1	1	1	1	11
1377	BB3860	conserved hypothetical protein	1	1	1	1	1	1	1	1	1	1	1	11
1378	BB3861	putative exported protein	1	1	1	1	1	1	1	1	1	1	1	11
1379	BB3862	conserved hypothetical protein	1	1	1	1	1	1	1	1	1	1	1	11
1380	BB3863	putative exported protein	1	1	1	1	1	1	1	1	1	1	1	11
1381	BB3864	conserved hypothetical protein	1	1	1	1	1	1	1	1	1	1	1	11
1382	BB3866	probable LysR-family transcriptional regulator	1	1	1	1	1	1	1	1	1	1	1	11
1383	BB3867	probable short-chain dehydrogenase	1	1	1	1	1	1	1	1	1	1	1	11
1384	BB3868	putative exported protein	1	1	1	1	1	1	1	1	1	1	1	11
1385	BB3870	conserved hypothetical protein	1	1	1	1	1	1	1	1	1	1	1	11
1386	BB3871	putative exported protein	1	1	1	1	1	1	1	1	1	1	1	11
1387	BB3872	methylaspartate ammonia-lyase	1	1	1	1	1	1	1	1	1	1	1	11
1388	BB3873	probable transcriptional regulator	1	1	1	1	1	1	1	1	1	1	1	11
1389	BB3877	probable zinc-binding dehydrogenase	1	1	1	1	1	1	1	1	1	1	1	11
1390	BB3878	conserved hypothetical protein	1	1	1	1	1	1	1	1	1	1	1	11
1391	BB3880	putative lipoprotein	1	1	1	1	1	1	1	1	1	1	1	11
1392	BB3883	putative lipoprotein	1	1	1	1	1	1	1	1	1	1	1	11
1393	BB3889	putative membrane transport protein	1	1	1	1	1	1	1	1	1	1	1	11
1394	BB3890	conserved hypothetical protein	1	1	1	1	1	1	1	1	1	1	1	11
1395	BB3891	putative oxidoreductase	1	1	1	1	1	1	1	1	1	1	1	11
1396	BB3892	putative membrane efflux protein	1	1	1	1	1	1	1	1	1	1	1	11
1397	BB3903	hypothetical protein	1	1	1	1	1	1	1	1	1	1	1	11
1398	BB3904	hypothetical protein	1	1	1	1	1	1	1	1	1	1	1	11
1399	BB3905	hypothetical protein	1	1	1	1	1	1	1	1	1	1	1	11
1400	BB3907	hypothetical protein	1	1	1	1	1	1	1	1	1	1	1	11
1401	BB3908	seryl-tRNA synthetase	1	1	1	1	1	1	1	1	1	1	1	11
1402	BB3909	conserved hypothetical protein	1	1	1	1	1	1	1	1	1	1	1	11
1403	BB3910	putative exported protein	1	1	1	1	1	1	1	1	1	1	1	11
1404	BB3913	hypothetical protein	1	1	1	1	1	1	1	1	1	1	1	11
1405	BB3914	putative mebrane transport protein	1	1	1	1	1	1	1	1	1	1	1	11
1406	BB3915	putative membrane transport protein	1	1	1	1	1	1	1	1	1	1	1	11
1407	BB3916	putative integral membrane protein	1	1	1	1	1	1	1	1	1	1	1	11
1408	BB3922	putative exported protein	1	1	1	1	1	1	1	1	1	1	1	11
1409	BB3923	hypothetical protein	1	1	1	1	1	1	1	1	1	1	1	11
1410	BB3925	conserved hypothetical protein	1	1	1	1	1	1	1	1	1	1	1	11
1411	BB3926	putative cytochrome	1	1	1	1	1	1	1	1	1	1	1	11
1412	BB3927	putative cytochrome	1	1	1	1	1	1	1	1	1	1	1	11
1413	BB3928	putative ATP-binding protein	1	1	1	1	1	1	1	1	1	1	1	11
1414	BB3929	conserved hypothetical protein	1	1	1	1	1	1	1	1	1	1	1	11
1415	BB3930	conserved hypothetical protein	1	1	1	1	1	1	1	1	1	1	1	11
1416	BB3931	hypothetical protein	1	1	1	1	1	1	1	1	1	1	1	11
1417	BB3932	putative zinc protease	1	1	1	1	1	1	1	1	1	1	1	11
1418	BB3935	putative thioredoxin	1	1	1	1	1	1	1	1	1	1	1	11
1419	BB3936	putative GrpE chaperone	1	1	1	1	1	1	1	1	1	1	1	11
1420	BB3937	hypothetical protein	1	1	1	1	1	1	1	1	1	1	1	11
1421	BB3939	heat-inducible transcription repressor	1	1	1	1	1	1	1	1	1	1	1	11
1422	BB3941	DNA repair protein	1	1	1	1	1	1	1	1	1	1	1	11
1423	BB3967	putative membrane protein	1	1	1	1	1	1	1	1	1	1	1	11
1424	BB3968	putative membrane protein	1	1	1	1	1	1	1	1	1	1	1	11
1425	BB3969	conserved hypothetical protein	1	1	1	1	1	1	1	1	1	1	1	11
1426	BB3970	putative membrane protein	1	1	1	1	1	1	1	1	1	1	1	11
1427	BB3971	LysR family transcriptional regulator	1	1	1	1	1	1	1	1	1	1	1	11
1428	BB3972	putative NUDIX hydrolase	1	1	1	1	1	1	1	1	1	1	1	11
1429	BB3974	conserved hypothetical protein	1	1	1	1	1	1	1	1	1	1	1	11
1430	BB3976	conserved hypothetical protein	1	1	1	1	1	1	1	1	1	1	1	11
1431	BB3977	putative exported protein	1	1	1	1	1	1	1	1	1	1	1	11
1432	BB3979	IclR family transcriptional regulator	1	1	1	1	1	1	1	1	1	1	1	11
1433	BB3980	conserved hypothetical protein	1	1	1	1	1	1	1	1	1	1	1	11
1434	BB3981	putative inner membrane protein	1	1	1	1	1	1	1	1	1	1	1	11
1435	BB3982	conserved hypothetical protein	1	1	1	1	1	1	1	1	1	1	1	11
1436	BB3983	putative ATP-dependent RNA helicase	1	1	1	1	1	1	1	1	1	1	1	11
1437	BB3984	putative conserved inner membrane protein	1	1	1	1	1	1	1	1	1	1	1	11
1438	BB3985	putative inner membrane protein	1	1	1	1	1	1	1	1	1	1	1	11
1439	BB3987	conserved hypothetical protein	1	1	1	1	1	1	1	1	1	1	1	11
1440	BB3988	hypothetical protein	1	1	1	1	1	1	1	1	1	1	1	11
1441	BB3989	conserved hypothetical protein	1	1	1	1	1	1	1	1	1	1	1	11
1442	BB3990	putative exported protein	1	1	1	1	1	1	1	1	1	1	1	11
1443	BB3991	putative UTP--glucose-1-phosphate uridylyltransferase	1	1	1	1	1	1	1	1	1	1	1	11
1444	BB3992	putative inner membrane protein	1	1	1	1	1	1	1	1	1	1	1	11
1445	BB3994	hypothetical protein	1	1	1	1	1	1	1	1	1	1	1	11
1446	BB3995	putative Ca2+/Na+ antiporter	1	1	1	1	1	1	1	1	1	1	1	11
1447	BB3996	putative Xaa-Pro aminopeptidase	1	1	1	1	1	1	1	1	1	1	1	11
1448	BB3997	putative inner membrane protein	1	1	1	1	1	1	1	1	1	1	1	11
1449	BB3998	putative monooxygenase	1	1	1	1	1	1	1	1	1	1	1	11
1450	BB3999	conserved hypothetical protein	1	1	1	1	1	1	1	1	1	1	1	11
1451	BB4004	conserved hypothetical protein	1	1	1	1	1	1	1	1	1	1	1	11
1452	BB4005	putative serine/threonine dehydratase	1	1	1	1	1	1	1	1	1	1	1	11
1453	BB4007	ATP-dependent DNA helicase	1	1	1	1	1	1	1	1	1	1	1	11
1454	BB4010	putative two-component sensor	1	1	1	1	1	1	1	1	1	1	1	11
1455	BB4011	putative cytochrome oxidase	1	1	1	1	1	1	1	1	1	1	1	11
1456	BB4012	putative transmembrane cytochrome oxidase	1	1	1	1	1	1	1	1	1	1	1	11
1457	BB4020	putative membrane protein	1	1	1	1	1	1	1	1	1	1	1	11
1458	BB4021	hypothetical protein	1	1	1	1	1	1	1	1	1	1	1	11
1459	BB4028	putative binding-protein-dependent transport protein (periplasmic)	1	1	1	1	1	1	1	1	1	1	1	11
1460	BB4029	putative glycosyl transferase	1	1	1	1	1	1	1	1	1	1	1	11
1461	BB4030	putative LysR-family transcriptional regulator	1	1	1	1	1	1	1	1	1	1	1	11
1462	BB4031	putative exported protein	1	1	1	1	1	1	1	1	1	1	1	11
1463	BB4033	putative chorismate-binding enzyme	1	1	1	1	1	1	1	1	1	1	1	11
1464	BB4034	conserved hypothetical protein	1	1	1	1	1	1	1	1	1	1	1	11
1465	BB4035	putative oxidoreductase	1	1	1	1	1	1	1	1	1	1	1	11
1466	BB4036	putative conserved membrane protein	1	1	1	1	1	1	1	1	1	1	1	11
1467	BB4037	putative fatty acid CoA ligase	1	1	1	1	1	1	1	1	1	1	1	11
1468	BB4038	putative transcriptional regulator	1	1	1	1	1	1	1	1	1	1	1	11
1469	BB4039	conserved hypothetical protein	1	1	1	1	1	1	1	1	1	1	1	11
1470	BB4040	putative inner membrane efflux protein	1	1	1	1	1	1	1	1	1	1	1	11
1471	BB4041	conserved hypothetical protein	1	1	1	1	1	1	1	1	1	1	1	11
1472	BB4043	putative monooxygenase component	1	1	1	1	1	1	1	1	1	1	1	11
1473	BB4044	putative conserved exported protein	1	1	1	1	1	1	1	1	1	1	1	11
1474	BB4045	putative formyltetrahydrofolate deformylase	1	1	1	1	1	1	1	1	1	1	1	11
1475	BB4046	putative LysR-family transcriptional regulator	1	1	1	1	1	1	1	1	1	1	1	11
1476	BB4048	putative exported protein	1	1	1	1	1	1	1	1	1	1	1	11
1477	BB4049	conserved hypothetical protein	1	1	1	1	1	1	1	1	1	1	1	11
1478	BB4051	LysR family transcriptional regulator	1	1	1	1	1	1	1	1	1	1	1	11
1479	BB4052	putative exported protein	1	1	1	1	1	1	1	1	1	1	1	11
1480	BB4053	putative membrane protein	1	1	1	1	1	1	1	1	1	1	1	11
1481	BB4055	conserved hypothetical protein	1	1	1	1	1	1	1	1	1	1	1	11
1482	BB4061	conserved hypothetical protein	1	1	1	1	1	1	1	1	1	1	1	11
1483	BB4062	conserved hypothetical protein	1	1	1	1	1	1	1	1	1	1	1	11
1484	BB4088	probable transporter	1	1	1	1	1	1	1	1	1	1	1	11
1485	BB4091	putative haloacid dehalogenase-like hydrolase	1	1	1	1	1	1	1	1	1	1	1	11
1486	BB4092	probable acyltransferase	1	1	1	1	1	1	1	1	1	1	1	11
1487	BB4097	conserved hypothetical protein	1	1	1	1	1	1	1	1	1	1	1	11
1488	BB4101	putative peptidyl-prolyl cis-trans isomerase	1	1	1	1	1	1	1	1	1	1	1	11
1489	BB4102	putative outer membrane (permeability) protein	1	1	1	1	1	1	1	1	1	1	1	11
1490	BB4103	conserved hypothetical protein	1	1	1	1	1	1	1	1	1	1	1	11
1491	BB4104	putative nucleotidyl transferase	1	1	1	1	1	1	1	1	1	1	1	11
1492	BB4105	putative inner membrane protein	1	1	1	1	1	1	1	1	1	1	1	11
1493	BB4106	putative pterin-4-alpha-carbinolamine dehydratase	1	1	1	1	1	1	1	1	1	1	1	11
1494	BB4108	carboxyvinyl-carboxyphosphonate phosphorylmutase	1	1	1	1	1	1	1	1	1	1	1	11
1495	BB4109	conserved hypothetical protein	1	1	1	1	1	1	1	1	1	1	1	11
1496	BB4110	probable aminotransferase	1	1	1	1	1	1	1	1	1	1	1	11
1497	BB4111	probable amidase	1	1	1	1	1	1	1	1	1	1	1	11
1498	BB4112	probable ABC transporter, ATP-binding protein	1	1	1	1	1	1	1	1	1	1	1	11
1499	BB4113	probable ABC transporter, permease protein	1	1	1	1	1	1	1	1	1	1	1	11
1500	BB4114	probable ABC transporter, permease protein	1	1	1	1	1	1	1	1	1	1	1	11
1501	BB4115	probable ABC transporter, periplasmic binding protein	1	1	1	1	1	1	1	1	1	1	1	11
1502	BB4116	probable transcriptional regulator	1	1	1	1	1	1	1	1	1	1	1	11
1503	BB4117	probable transcriptional regulator	1	1	1	1	1	1	1	1	1	1	1	11
1504	BB4119	putative exported protein	1	1	1	1	1	1	1	1	1	1	1	11
1505	BB4121	putative inner membrane sensor for iron transport	1	1	1	1	1	1	1	1	1	1	1	11
1506	BB4123	putative exported protein	1	1	1	1	1	1	1	1	1	1	1	11
1507	BB4150	putative short-chain dehydrogenase	1	1	1	1	1	1	1	1	1	1	1	11
1508	BB4152	exported protein, conserved	1	1	1	1	1	1	1	1	1	1	1	11
1509	BB4153	putative hydrolase	1	1	1	1	1	1	1	1	1	1	1	11
1510	BB4154	putative MerR-family transcriptional regulator	1	1	1	1	1	1	1	1	1	1	1	11
1511	BB4155	putative DNA-binding protein	1	1	1	1	1	1	1	1	1	1	1	11
1512	BB4156	ABC transport protein, Solute-binding component	1	1	1	1	1	1	1	1	1	1	1	11
1513	BB4158	ABC transport protein, ATP-binding component	1	1	1	1	1	1	1	1	1	1	1	11
1514	BB4159	ABC transport protein, inner membrane component	1	1	1	1	1	1	1	1	1	1	1	11
1515	BB4160	putative ABC transport protein, inner mebrane component	1	1	1	1	1	1	1	1	1	1	1	11
1516	BB4162	hypothetical protein	1	1	1	1	1	1	1	1	1	1	1	11
1517	BB4163	putative exported protein	1	1	1	1	1	1	1	1	1	1	1	11
1518	BB4164	putative GntR-family transcriptional regulatory protein	1	1	1	1	1	1	1	1	1	1	1	11
1519	BB4165	conserved hypothetical protein	1	1	1	1	1	1	1	1	1	1	1	11
1520	BB4166	conserved hypothetical protein	1	1	1	1	1	1	1	1	1	1	1	11
1521	BB4168	putative alcohol dehydrogenase	1	1	1	1	1	1	1	1	1	1	1	11
1522	BB4169	putative exported protein	1	1	1	1	1	1	1	1	1	1	1	11
1523	BB4170	ABC transport protein, inner membrane component	1	1	1	1	1	1	1	1	1	1	1	11
1524	BB4171	ABC transport protein, ATP-binding component	1	1	1	1	1	1	1	1	1	1	1	11
1525	BB4172	hypothetical protein	1	1	1	1	1	1	1	1	1	1	1	11
1526	BB4174	inositol monophosphatase-family protein	1	1	1	1	1	1	1	1	1	1	1	11
1527	BB4176	putative hydrolase	1	1	1	1	1	1	1	1	1	1	1	11
1528	BB4177	putative transcriptional regulator	1	1	1	1	1	1	1	1	1	1	1	11
1529	BB4178	putative integral membrane protein	1	1	1	1	1	1	1	1	1	1	1	11
1530	BB4179	putative thioesterase	1	1	1	1	1	1	1	1	1	1	1	11
1531	BB4180	putative cation transport protein	1	1	1	1	1	1	1	1	1	1	1	11
1532	BB4181	putative lipoprotein	1	1	1	1	1	1	1	1	1	1	1	11
1533	BB4182	conserved hypothetical protein	1	1	1	1	1	1	1	1	1	1	1	11
1534	BB4184	putative D-amino acid dehydrogenase small subunit	1	1	1	1	1	1	1	1	1	1	1	11
1535	BB4185	putative oxidoreductase	1	1	1	1	1	1	1	1	1	1	1	11
1536	BB4186	hypothetical protein	1	1	1	1	1	1	1	1	1	1	1	11
1537	BB4187	putative membrane protein	1	1	1	1	1	1	1	1	1	1	1	11
1538	BB4188	hypothetical protein	1	1	1	1	1	1	1	1	1	1	1	11
1539	BB4190	putative peptidase family M23/M37 protein	1	1	1	1	1	1	1	1	1	1	1	11
1540	BB4191	conserved hypothetical protein	1	1	1	1	1	1	1	1	1	1	1	11
1541	BB4207	putative ABC transporter ATP-binding protein	1	1	1	1	1	1	1	1	1	1	1	11
1542	BB4209	putative hydrolase	1	1	1	1	1	1	1	1	1	1	1	11
1543	BB4210	conserved hypothetical protein	1	1	1	1	1	1	1	1	1	1	1	11
1544	BB4214	putative methionine sulfoxide reductase	1	1	1	1	1	1	1	1	1	1	1	11
1545	BB4219	conserved hypothetical protein	1	1	1	1	1	1	1	1	1	1	1	11
1546	BB4220	hypothetical protein	1	1	1	1	1	1	1	1	1	1	1	11
1547	BB4221	putative membrane protein	1	1	1	1	1	1	1	1	1	1	1	11
1548	BB4223	putative gamma-glutamyltranspeptidase	1	1	1	1	1	1	1	1	1	1	1	11
1549	BB4224	putative oxidoreductase	1	1	1	1	1	1	1	1	1	1	1	11
1550	BB4226	LysR-family transcriptional regulator	1	1	1	1	1	1	1	1	1	1	1	11
1551	BB4227	hypothetical protein	1	1	1	1	1	1	1	1	1	1	1	11
1552	BB4228	hypothetical protein	1	1	1	1	1	1	1	1	1	1	1	11
1553	BB4229	two component sensor kinase	1	1	1	1	1	1	1	1	1	1	1	11
1554	BB4230	two component response regulator	1	1	1	1	1	1	1	1	1	1	1	11
1555	BB4233	conserved hypothetical protein	1	1	1	1	1	1	1	1	1	1	1	11
1556	BB4234	putative TolQ-like translocation protein	1	1	1	1	1	1	1	1	1	1	1	11
1557	BB4235	putative TolR-like translocation protein	1	1	1	1	1	1	1	1	1	1	1	11
1558	BB4236	Proline-rich inner membrane protein	1	1	1	1	1	1	1	1	1	1	1	11
1559	BB4237	putative TolB-like translocation protein	1	1	1	1	1	1	1	1	1	1	1	11
1560	BB4238	putative peptidoglycan-associated lipoprotein	1	1	1	1	1	1	1	1	1	1	1	11
1561	BB4239	putative periplasmic protein	1	1	1	1	1	1	1	1	1	1	1	11
1562	BB4240	putative ABC transport inner membrane permease protein	1	1	1	1	1	1	1	1	1	1	1	11
1563	BB4241	putative ABC transport ATP-binding subunit	1	1	1	1	1	1	1	1	1	1	1	11
1564	BB4252	probable acyl-CoA dehydrogenase	1	1	1	1	1	1	1	1	1	1	1	11
1565	BB4253	LysR-family transcriptional regulator	1	1	1	1	1	1	1	1	1	1	1	11
1566	BB4254	putative exported protein	1	1	1	1	1	1	1	1	1	1	1	11
1567	BB4255	probable enoyl-CoA hydratase	1	1	1	1	1	1	1	1	1	1	1	11
1568	BB4256	conserved hypothetical protein	1	1	1	1	1	1	1	1	1	1	1	11
1569	BB4257	putative membrane protein	1	1	1	1	1	1	1	1	1	1	1	11
1570	BB4258	putative Mg(2+) transporter	1	1	1	1	1	1	1	1	1	1	1	11
1571	BB4260	putative universal stress protein	1	1	1	1	1	1	1	1	1	1	1	11
1572	BB4261	conserved hypothetical protein	1	1	1	1	1	1	1	1	1	1	1	11
1573	BB4262	putative GntR-family transcriptional regulator	1	1	1	1	1	1	1	1	1	1	1	11
1574	BB4268	putative membrane protein	1	1	1	1	1	1	1	1	1	1	1	11
1575	BB4269	putative glycosyl transferase	1	1	1	1	1	1	1	1	1	1	1	11
1576	BB4272	putative exported protein	1	1	1	1	1	1	1	1	1	1	1	11
1577	BB4274	putative membrane protein	1	1	1	1	1	1	1	1	1	1	1	11
1578	BB4279	conserved hypothetical protein	1	1	1	1	1	1	1	1	1	1	1	11
1579	BB4281	putative membrane-bound lytic murein transglycosylase D precursor	1	1	1	1	1	1	1	1	1	1	1	11
1580	BB4283	conserved hypothetical protein	1	1	1	1	1	1	1	1	1	1	1	11
1581	BB4284	putative membrane protein	1	1	1	1	1	1	1	1	1	1	1	11
1582	BB4285	putative exported protein	1	1	1	1	1	1	1	1	1	1	1	11
1583	BB4287	conserved hypothetical protein	1	1	1	1	1	1	1	1	1	1	1	11
1584	BB4312	putative exported protein	1	1	1	1	1	1	1	1	1	1	1	11
1585	BB4313	GntR family transcriptional regulator	1	1	1	1	1	1	1	1	1	1	1	11
1586	BB4336	probable GntR-family transcriptional regulator	1	1	1	1	1	1	1	1	1	1	1	11
1587	BB4344	riboflavin biosynthesis protein ribd [includes: diaminohydroxyphosphoribosylaminopyrimidine deaminase	1	1	1	1	1	1	1	1	1	1	1	11
1588	BB4345	hypothetical protein	1	1	1	1	1	1	1	1	1	1	1	11
1589	BB4347	conserved hypothetical protein	1	1	1	1	1	1	1	1	1	1	1	11
1590	BB4349	conserved hypothetical protein	1	1	1	1	1	1	1	1	1	1	1	11
1591	BB4351	hypothetical protein	1	1	1	1	1	1	1	1	1	1	1	11
1592	BB4352	conserved hypothetical protein	1	1	1	1	1	1	1	1	1	1	1	11
1593	BB4353	conserved hypothetical protein	1	1	1	1	1	1	1	1	1	1	1	11
1594	BB4354	putative integral membrane protein	1	1	1	1	1	1	1	1	1	1	1	11
1595	BB4358	putative exported solute binding protein	1	1	1	1	1	1	1	1	1	1	1	11
1596	BB4359	conserved hypothetical protein	1	1	1	1	1	1	1	1	1	1	1	11
1597	BB4360	conserved hypothetical protein	1	1	1	1	1	1	1	1	1	1	1	11
1598	BB4361	probable carboxylesterase	1	1	1	1	1	1	1	1	1	1	1	11
1599	BB4363	putative ABC transport proteins, ATP-binding component	1	1	1	1	1	1	1	1	1	1	1	11
1600	BB4364	putative ABC transport proteins, inner membrane component	1	1	1	1	1	1	1	1	1	1	1	11
1601	BB4365	putative hydrolase	1	1	1	1	1	1	1	1	1	1	1	11
1602	BB4366	conserved hypothetical protein	1	1	1	1	1	1	1	1	1	1	1	11
1603	BB4369	putative GntR-family transcriptional regulator	1	1	1	1	1	1	1	1	1	1	1	11
1604	BB4370	conserved hypothetical protein	1	1	1	1	1	1	1	1	1	1	1	11
1605	BB4372	putative membrane transport protein	1	1	1	1	1	1	1	1	1	1	1	11
1606	BB4373	putative lipoprotein	1	1	1	1	1	1	1	1	1	1	1	11
1607	BB4374	putative AsnC-family transcriptional regulator	1	1	1	1	1	1	1	1	1	1	1	11
1608	BB4379	putative integral membrane protein	1	1	1	1	1	1	1	1	1	1	1	11
1609	BB4382	hypothetical protein	1	1	1	1	1	1	1	1	1	1	1	11
1610	BB4384	acyl carrier protein	1	1	1	1	1	1	1	1	1	1	1	11
1611	BB4386	putative carbohydrate kinase	1	1	1	1	1	1	1	1	1	1	1	11
1612	BB4387	possible membrane protein	1	1	1	1	1	1	1	1	1	1	1	11
1613	BB4394	conserved hypothetical protein	1	1	1	1	1	1	1	1	1	1	1	11
1614	BB4395	conserved hypothetical protein	1	1	1	1	1	1	1	1	1	1	1	11
1615	BB4396	putative membrane protein	1	1	1	1	1	1	1	1	1	1	1	11
1616	BB4399	putative membrane protein	1	1	1	1	1	1	1	1	1	1	1	11
1617	BB4401	acyltransferase	1	1	1	1	1	1	1	1	1	1	1	11
1618	BB4404	conserved hypothetical protein	1	1	1	1	1	1	1	1	1	1	1	11
1619	BB4405	putative transcriptional regulator	1	1	1	1	1	1	1	1	1	1	1	11
1620	BB4410	conserved hypothetical protein	1	1	1	1	1	1	1	1	1	1	1	11
1621	BB4411	conserved hypothetical protein	1	1	1	1	1	1	1	1	1	1	1	11
1622	BB4412	probable 4-hydroxybenzoyl CoA thioesterase	1	1	1	1	1	1	1	1	1	1	1	11
1623	BB4413	probable acid-coenzyme A ligase	1	1	1	1	1	1	1	1	1	1	1	11
1624	BB4414	putative acyl-CoA dehydrogenase	1	1	1	1	1	1	1	1	1	1	1	11
1625	BB4415	putative enoyl-CoA hydratase/isomerase	1	1	1	1	1	1	1	1	1	1	1	11
1626	BB4418	high-affinity branched-chain amino acid transporter, ATP-binding protein	1	1	1	1	1	1	1	1	1	1	1	11
1627	BB4419	putative branched-chain amino acid transporter, ATP-binding protein	1	1	1	1	1	1	1	1	1	1	1	11
1628	BB4420	probable branched-chain amino acid transport system, permease component	1	1	1	1	1	1	1	1	1	1	1	11
1629	BB4422	putative ABC transporter substrate binding protein	1	1	1	1	1	1	1	1	1	1	1	11
1630	BB4423	putative esterase	1	1	1	1	1	1	1	1	1	1	1	11
1631	BB4424	MarR-family transcriptional regulator	1	1	1	1	1	1	1	1	1	1	1	11
1632	BB4425	conserved hypothetical protein	1	1	1	1	1	1	1	1	1	1	1	11
1633	BB4427	conserved hypothetical protein	1	1	1	1	1	1	1	1	1	1	1	11
1634	BB4428	conserved hypothetical protein	1	1	1	1	1	1	1	1	1	1	1	11
1635	BB4429	putative outer membrane efflux protein	1	1	1	1	1	1	1	1	1	1	1	11
1636	BB4430	AcrB/AcrD/AcrF family protein	1	1	1	1	1	1	1	1	1	1	1	11
1637	BB4431	AcrB/AcrD/AcrF family protein	1	1	1	1	1	1	1	1	1	1	1	11
1638	BB4432	HlyD family secretion protein	1	1	1	1	1	1	1	1	1	1	1	11
1639	BB4433	conserved hypothetical protein	1	1	1	1	1	1	1	1	1	1	1	11
1640	BB4435	type 4 prepilin-like proteins leader peptide processing enzyme	1	1	1	1	1	1	1	1	1	1	1	11
1641	BB4436	hypothetical protein	1	1	1	1	1	1	1	1	1	1	1	11
1642	BB4437	putative regulatory protein	1	1	1	1	1	1	1	1	1	1	1	11
1643	BB4439	conserved hypothetical protein	1	1	1	1	1	1	1	1	1	1	1	11
1644	BB4440	conserved hypothetical protein	1	1	1	1	1	1	1	1	1	1	1	11
1645	BB4441	putative transport protein	1	1	1	1	1	1	1	1	1	1	1	11
1646	BB4443	putative membrane protein	1	1	1	1	1	1	1	1	1	1	1	11
1647	BB4444	putative exported protein	1	1	1	1	1	1	1	1	1	1	1	11
1648	BB4445	putative amino acid ABC transporter ATP-binding protein	1	1	1	1	1	1	1	1	1	1	1	11
1649	BB4446	putative amino acid ABC transporter permease protein	1	1	1	1	1	1	1	1	1	1	1	11
1650	BB4447	putative amino acid ABC transporter permease protein	1	1	1	1	1	1	1	1	1	1	1	11
1651	BB4448	putative ABC transporter periplasmic amino acid-binding protein	1	1	1	1	1	1	1	1	1	1	1	11
1652	BB4450	putative permease protein	1	1	1	1	1	1	1	1	1	1	1	11
1653	BB4451	conserved hypothetical protein	1	1	1	1	1	1	1	1	1	1	1	11
1654	BB4454	conserved hypothetical protein	1	1	1	1	1	1	1	1	1	1	1	11
1655	BB4455	ubiE/COQ5 methyltransferase family protein	1	1	1	1	1	1	1	1	1	1	1	11
1656	BB4457	putative outer membrane protein	1	1	1	1	1	1	1	1	1	1	1	11
1657	BB4458	periplasmic binding protein	1	1	1	1	1	1	1	1	1	1	1	11
1658	BB4461	putative protein-L-isoaspartate O-methyltransferase	1	1	1	1	1	1	1	1	1	1	1	11
1659	BB4463	putative cytidylyltransferase	1	1	1	1	1	1	1	1	1	1	1	11
1660	BB4466	conserved hypothetical protein	1	1	1	1	1	1	1	1	1	1	1	11
1661	BB4467	putative membrane protein	1	1	1	1	1	1	1	1	1	1	1	11
1662	BB4471	two-component response regulator	1	1	1	1	1	1	1	1	1	1	1	11
1663	BB4472	two-component sensor kinase	1	1	1	1	1	1	1	1	1	1	1	11
1664	BB4473	putative exported protein	1	1	1	1	1	1	1	1	1	1	1	11
1665	BB4476	probable dioxygenase	1	1	1	1	1	1	1	1	1	1	1	11
1666	BB4477	conserved hypothetical protein	1	1	1	1	1	1	1	1	1	1	1	11
1667	BB4478	conserved hypothetical protein	1	1	1	1	1	1	1	1	1	1	1	11
1668	BB4480	probable transcriptional regulator	1	1	1	1	1	1	1	1	1	1	1	11
1669	BB4481	putative exported protein	1	1	1	1	1	1	1	1	1	1	1	11
1670	BB4483	putative enoyl-CoA hydratase/isomerase	1	1	1	1	1	1	1	1	1	1	1	11
1671	BB4484	putative lipase	1	1	1	1	1	1	1	1	1	1	1	11
1672	BB4485	conserved hypothetical protein	1	1	1	1	1	1	1	1	1	1	1	11
1673	BB4486	GntR family transcriptional regulator	1	1	1	1	1	1	1	1	1	1	1	11
1674	BB4487	probable iron-sulfur binding oxidase	1	1	1	1	1	1	1	1	1	1	1	11
1675	BB4491	putative exported protein	1	1	1	1	1	1	1	1	1	1	1	11
1676	BB4494	probable ATP-binding component of ABC transporter	1	1	1	1	1	1	1	1	1	1	1	11
1677	BB4495	probable ATP-binding component of ABC transporter	1	1	1	1	1	1	1	1	1	1	1	11
1678	BB4496	putative exported protein	1	1	1	1	1	1	1	1	1	1	1	11
1679	BB4499	conserved hypothetical protein	1	1	1	1	1	1	1	1	1	1	1	11
1680	BB4501	conserved hypothetical protein	1	1	1	1	1	1	1	1	1	1	1	11
1681	BB4502	probable hydrolase	1	1	1	1	1	1	1	1	1	1	1	11
1682	BB4503	putative exported protein	1	1	1	1	1	1	1	1	1	1	1	11
1683	BB4504	putative exported protein	1	1	1	1	1	1	1	1	1	1	1	11
1684	BB4505	ABC transporter	1	1	1	1	1	1	1	1	1	1	1	11
1685	BB4508	Hpr serine kinase/phosphatase	1	1	1	1	1	1	1	1	1	1	1	11
1686	BB4509	cytochrome C	1	1	1	1	1	1	1	1	1	1	1	11
1687	BB4511	conserved hypothetical protein	1	1	1	1	1	1	1	1	1	1	1	11
1688	BB4512	putative lipoprotein	1	1	1	1	1	1	1	1	1	1	1	11
1689	BB4516	probable phosphosugar isomerase	1	1	1	1	1	1	1	1	1	1	1	11
1690	BB4517	putative exported protein	1	1	1	1	1	1	1	1	1	1	1	11
1691	BB4518	putative thioredoxin	1	1	1	1	1	1	1	1	1	1	1	11
1692	BB4519	putative exported protein	1	1	1	1	1	1	1	1	1	1	1	11
1693	BB4521	putative hydrolase	1	1	1	1	1	1	1	1	1	1	1	11
1694	BB4522	putative TetR-family transcriptional regulator	1	1	1	1	1	1	1	1	1	1	1	11
1695	BB4523	putative Sodium:sulfate symportert	1	1	1	1	1	1	1	1	1	1	1	11
1696	BB4534	putative endonuclease	1	1	1	1	1	1	1	1	1	1	1	11
1697	BB4536	putative membrane protein	1	1	1	1	1	1	1	1	1	1	1	11
1698	BB4546	amino-acid ABC transporter binding protein precursor	1	1	1	1	1	1	1	1	1	1	1	11
1699	BB4550	putative aspartate/glutamate racemase	1	1	1	1	1	1	1	1	1	1	1	11
1700	BB4553	conserved hypothetical protein	1	1	1	1	1	1	1	1	1	1	1	11
1701	BB4556	putative membrane protein	1	1	1	1	1	1	1	1	1	1	1	11
1702	BB4557	transcriptional regulator	1	1	1	1	1	1	1	1	1	1	1	11
1703	BB4558	putative exported protein	1	1	1	1	1	1	1	1	1	1	1	11
1704	BB4564	putative LysR-family transcriptional regulator	1	1	1	1	1	1	1	1	1	1	1	11
1705	BB4566	outer membrane porin protein precursor	1	1	1	1	1	1	1	1	1	1	1	11
1706	BB4572	putative binding-protein-dependent transport protein	1	1	1	1	1	1	1	1	1	1	1	11
1707	BB4573	putative amidase (pseudogene)	1	1	1	1	1	1	1	1	1	1	1	11
1708	BB4575	conserved hypothetical protein	1	1	1	1	1	1	1	1	1	1	1	11
1709	BB4576	putative IclR-family transcriptional regulator	1	1	1	1	1	1	1	1	1	1	1	11
1710	BB4578	putative enoyl-CoA hydratase/isomerase	1	1	1	1	1	1	1	1	1	1	1	11
1711	BB4581	putative blue copper protein	1	1	1	1	1	1	1	1	1	1	1	11
1712	BB4585	putative acyl-CoA dehydrogenase	1	1	1	1	1	1	1	1	1	1	1	11
1713	BB4586	putative TetR-family trasncriptional regulator	1	1	1	1	1	1	1	1	1	1	1	11
1714	BB4587	conserved hypothetical protein	1	1	1	1	1	1	1	1	1	1	1	11
1715	BB4588	putative enoyl-CoA hydratase/isomerase	1	1	1	1	1	1	1	1	1	1	1	11
1716	BB4590	conserved hypothetical protein	1	1	1	1	1	1	1	1	1	1	1	11
1717	BB4591	hypothetical protein	1	1	1	1	1	1	1	1	1	1	1	11
1718	BB4593	hypothetical protein	1	1	1	1	1	1	1	1	1	1	1	11
1719	BB4594	putative binding-protein-dependent transport permease	1	1	1	1	1	1	1	1	1	1	1	11
1720	BB4595	putative binding-protein-dependent transport permease	1	1	1	1	1	1	1	1	1	1	1	11
1721	BB4598	hypothetical protein	1	1	1	1	1	1	1	1	1	1	1	11
1722	BB4599	putative peptidase	1	1	1	1	1	1	1	1	1	1	1	11
1723	BB4601	putative primosomal protein	1	1	1	1	1	1	1	1	1	1	1	11
1724	BB4603	hypothetical protein	1	1	1	1	1	1	1	1	1	1	1	11
1725	BB4612	putative inner membrane ATP synthase protein	1	1	1	1	1	1	1	1	1	1	1	11
1726	BB4614	putative enoyl-CoA hydratase	1	1	1	1	1	1	1	1	1	1	1	11
1727	BB4615	conserved hypothetical protein	1	1	1	1	1	1	1	1	1	1	1	11
1728	BB4616	putative oxidoreductase	1	1	1	1	1	1	1	1	1	1	1	11
1729	BB4618	conserved hypothetical protein	1	1	1	1	1	1	1	1	1	1	1	11
1730	BB4619	putative 2-hydroxyacid dehydrogenase	1	1	1	1	1	1	1	1	1	1	1	11
1731	BB4621	putative monooxygenase	1	1	1	1	1	1	1	1	1	1	1	11
1732	BB4622	putative membrane-bound transglycolase	1	1	1	1	1	1	1	1	1	1	1	11
1733	BB4623	conserved hypothetical protein	1	1	1	1	1	1	1	1	1	1	1	11
1734	BB4639	putative exported protein	1	1	1	1	1	1	1	1	1	1	1	11
1735	BB4640	probable extracellular solute-binding protein	1	1	1	1	1	1	1	1	1	1	1	11
1736	BB4641	CDP-6-deoxy-delta-3,4-glucoseen reductase	1	1	1	1	1	1	1	1	1	1	1	11
1737	BB4642	conserved hypothetical protein	1	1	1	1	1	1	1	1	1	1	1	11
1738	BB4643	probable aldehyde dehydrogenase	1	1	1	1	1	1	1	1	1	1	1	11
1739	BB4644	conserved hypothetical protein	1	1	1	1	1	1	1	1	1	1	1	11
1740	BB4646	putative membrane protein	1	1	1	1	1	1	1	1	1	1	1	11
1741	BB4647	GntR-family transcription regulator	1	1	1	1	1	1	1	1	1	1	1	11
1742	BB4648	probable ornithine cyclodeaminase	1	1	1	1	1	1	1	1	1	1	1	11
1743	BB4649	putative ferredoxin	1	1	1	1	1	1	1	1	1	1	1	11
1744	BB4650	hypothetical protein	1	1	1	1	1	1	1	1	1	1	1	11
1745	BB4651	putative ferredoxin	1	1	1	1	1	1	1	1	1	1	1	11
1746	BB4652	hypothetical protein	1	1	1	1	1	1	1	1	1	1	1	11
1747	BB4660	conserved hypothetical protein	1	1	1	1	1	1	1	1	1	1	1	11
1748	BB4661	conserved hypothetical protein	1	1	1	1	1	1	1	1	1	1	1	11
1749	BB4664	putative membrane protein	1	1	1	1	1	1	1	1	1	1	1	11
1750	BB4665	putative exported protein	1	1	1	1	1	1	1	1	1	1	1	11
1751	BB4668	putative exported protein	1	1	1	1	1	1	1	1	1	1	1	11
1752	BB4669	metallo-beta-lactamase family protein	1	1	1	1	1	1	1	1	1	1	1	11
1753	BB4803	AsnC-family transcriptional regulator	1	1	1	1	1	1	1	1	1	1	1	11
1754	BB4814	putative glycosyl transferases	1	1	1	1	1	1	1	1	1	1	1	11
1755	BB4816	putative membrane protein	1	1	1	1	1	1	1	1	1	1	1	11
1756	BB4818	conserved hypothetical protein	1	1	1	1	1	1	1	1	1	1	1	11
1757	BB4819	putative exported protein	1	1	1	1	1	1	1	1	1	1	1	11
1758	BB4820	conserved hypothetical protein	1	1	1	1	1	1	1	1	1	1	1	11
1759	BB4821	SCO1/SenC family protein	1	1	1	1	1	1	1	1	1	1	1	11
1760	BB4822	UbiA prenyltransferase family protein	1	1	1	1	1	1	1	1	1	1	1	11
1761	BB4823	putative cytochrome oxidase assembly protein	1	1	1	1	1	1	1	1	1	1	1	11
1762	BB4824	putative exported protein	1	1	1	1	1	1	1	1	1	1	1	11
1763	BB4825	putative membrane protein	1	1	1	1	1	1	1	1	1	1	1	11
1764	BB4826	putative membrane protein	1	1	1	1	1	1	1	1	1	1	1	11
1765	BB4828	putative membrane protein	1	1	1	1	1	1	1	1	1	1	1	11
1766	BB4829	putative membrane protein	1	1	1	1	1	1	1	1	1	1	1	11
1767	BB4831	putative bifunctional protein	1	1	1	1	1	1	1	1	1	1	1	11
1768	BB4832	conserved hypothetical protein	1	1	1	1	1	1	1	1	1	1	1	11
1769	BB4833	putative sodium/hydrogen exchanger family	1	1	1	1	1	1	1	1	1	1	1	11
1770	BB4834	conserved hypothetical protein	1	1	1	1	1	1	1	1	1	1	1	11
1771	BB4836	putative membrane protein	1	1	1	1	1	1	1	1	1	1	1	11
1772	BB4837	putative esterase	1	1	1	1	1	1	1	1	1	1	1	11
1773	BB4839	conserved hypothetical protein	1	1	1	1	1	1	1	1	1	1	1	11
1774	BB4841	glutamate synthase [NADPH] small chain precursor	1	1	1	1	1	1	1	1	1	1	1	11
1775	BB4842	putative outer membrane protein	1	1	1	1	1	1	1	1	1	1	1	11
1776	BB4843	putative exported protein	1	1	1	1	1	1	1	1	1	1	1	11
1777	BB4844	putative ABC transporter, ATP-binding protein	1	1	1	1	1	1	1	1	1	1	1	11
1778	BB4845	putative membrane protein	1	1	1	1	1	1	1	1	1	1	1	11
1779	BB4846	mce related protein	1	1	1	1	1	1	1	1	1	1	1	11
1780	BB4847	putative lipoprotein	1	1	1	1	1	1	1	1	1	1	1	11
1781	BB4848	putative exported protein	1	1	1	1	1	1	1	1	1	1	1	11
1782	BB4850	putative ABC-2 type transporter protein	1	1	1	1	1	1	1	1	1	1	1	11
1783	BB4851	BolA-like protein	1	1	1	1	1	1	1	1	1	1	1	11
1784	BB4862	MttA/Hcf106 family protein	1	1	1	1	1	1	1	1	1	1	1	11
1785	BB4868	conserved hypothetical protein	1	1	1	1	1	1	1	1	1	1	1	11
1786	BB4889	putative exported protein	1	1	1	1	1	1	1	1	1	1	1	11
1787	BB4903	putative membrane protein	1	1	1	1	1	1	1	1	1	1	1	11
1788	BB4904	AraC family regulatory protein	1	1	1	1	1	1	1	1	1	1	1	11
1789	BB4905	conserved hypothetical protein	1	1	1	1	1	1	1	1	1	1	1	11
1790	BB4906	putative membrane protein	1	1	1	1	1	1	1	1	1	1	1	11
1791	BB4907	conserved hypothetical protein	1	1	1	1	1	1	1	1	1	1	1	11
1792	BB4908	putative extracellular solute-binding protein	1	1	1	1	1	1	1	1	1	1	1	11
1793	BB4909	putative transport system permease protein	1	1	1	1	1	1	1	1	1	1	1	11
1794	BB4910	putative transport system permease protein	1	1	1	1	1	1	1	1	1	1	1	11
1795	BB4912	putative membrane protein	1	1	1	1	1	1	1	1	1	1	1	11
1796	BB4913	putative exported protein	1	1	1	1	1	1	1	1	1	1	1	11
1797	BB4915	LysE family efflux protein	1	1	1	1	1	1	1	1	1	1	1	11
1798	BB4917	putative exported protein	1	1	1	1	1	1	1	1	1	1	1	11
1799	BB4920	probable LysR-family transcriptional regulator	1	1	1	1	1	1	1	1	1	1	1	11
1800	BB4921	putative bacterioferritin-associated ferredoxin	1	1	1	1	1	1	1	1	1	1	1	11
1801	BB4923	putative membrane protein	1	1	1	1	1	1	1	1	1	1	1	11
1802	BB4925	amidase	1	1	1	1	1	1	1	1	1	1	1	11
1803	BB4927	probable periplasmic solute-binding protein	1	1	1	1	1	1	1	1	1	1	1	11
1804	BB4929	ABC transporter, permease protein	1	1	1	1	1	1	1	1	1	1	1	11
1805	BB4931	putative cAMP phosphodiesterase	1	1	1	1	1	1	1	1	1	1	1	11
1806	BB4932	sugar ABC transporter, ATP-binding protein	1	1	1	1	1	1	1	1	1	1	1	11
1807	BB4933	probable extracellular solute-binding protein	1	1	1	1	1	1	1	1	1	1	1	11
1808	BB4934	inner membrane component of binding-protein-dependent transport system	1	1	1	1	1	1	1	1	1	1	1	11
1809	BB4935	inner membrane component of binding-protein-dependent transport system	1	1	1	1	1	1	1	1	1	1	1	11
1810	BB4936	hypothetical protein	1	1	1	1	1	1	1	1	1	1	1	11
1811	BB4937	conserved hypothetical protein	1	1	1	1	1	1	1	1	1	1	1	11
1812	BB4939	putative exported protein	1	1	1	1	1	1	1	1	1	1	1	11
1813	BB4943	metallo-beta-lactamase family protein	1	1	1	1	1	1	1	1	1	1	1	11
1814	BB4944	MerR-family transcriptional regulator	1	1	1	1	1	1	1	1	1	1	1	11
1815	BB4947	acetyl-CoA acetyltransferase	1	1	1	1	1	1	1	1	1	1	1	11
1816	BB4950	conserved hypothetical protein	1	1	1	1	1	1	1	1	1	1	1	11
1817	BB4952	putative exported protein	1	1	1	1	1	1	1	1	1	1	1	11
1818	BB4953	low-specificity D-threonine aldolase	1	1	1	1	1	1	1	1	1	1	1	11
1819	BB4954	putative exported protein	1	1	1	1	1	1	1	1	1	1	1	11
1820	BB4955	putative membrane protein	1	1	1	1	1	1	1	1	1	1	1	11
1821	BB4957	conserved hypothetical protein	1	1	1	1	1	1	1	1	1	1	1	11
1822	BB4959	putative membrane protein	1	1	1	1	1	1	1	1	1	1	1	11
1823	BB4961	putative exported protein	1	1	1	1	1	1	1	1	1	1	1	11
1824	BB4962	ABC-transporter, ATP-binding component	1	1	1	1	1	1	1	1	1	1	1	11
1825	BB4963	ABC transporter, permease component	1	1	1	1	1	1	1	1	1	1	1	11
1826	BB4965	probable aldehyde dehydrogenase	1	1	1	1	1	1	1	1	1	1	1	11
1827	BB4966	alcohol dehydrogenase	1	1	1	1	1	1	1	1	1	1	1	11
1828	BB4967	acetolactate synthase large subunit	1	1	1	1	1	1	1	1	1	1	1	11
1829	BB4968	AsnC-family transcriptional regulator	1	1	1	1	1	1	1	1	1	1	1	11
1830	BB4969	putative membrane protein	1	1	1	1	1	1	1	1	1	1	1	11
1831	BB4970	conserved hypothetical protein	1	1	1	1	1	1	1	1	1	1	1	11
1832	BB4979	AraC-family transcriptional regulator	1	1	1	1	1	1	1	1	1	1	1	11
1833	BB4982	putative exported protein	1	1	1	1	1	1	1	1	1	1	1	11
1834	BB4983	probable amidase	1	1	1	1	1	1	1	1	1	1	1	11
1835	BB4984	transcriptional regulator	1	1	1	1	1	1	1	1	1	1	1	11
1836	BB4992	conserved hypothetical protein	1	1	1	1	1	1	1	1	1	1	1	11
1837	BB4993	probable inner-membrane protein	1	1	1	1	1	1	1	1	1	1	1	11
1838	BB4995	ABC transporter permease protein	1	1	1	1	1	1	1	1	1	1	1	11
1839	BB4996	ABC transporter ATP-binding protein	1	1	1	1	1	1	1	1	1	1	1	11
1840	BB4997	putative periplasmic protein	1	1	1	1	1	1	1	1	1	1	1	11
1841	BB4998	putative taurine catabolism dioxygenase	1	1	1	1	1	1	1	1	1	1	1	11
1842	BB4999	putative hydrolase	1	1	1	1	1	1	1	1	1	1	1	11
1843	BB5000	putative transport ATP-binding protein	1	1	1	1	1	1	1	1	1	1	1	11
1844	BB5001	putative transport system ATP-binding protein	1	1	1	1	1	1	1	1	1	1	1	11
1845	BB5002	putative transport system permease protein	1	1	1	1	1	1	1	1	1	1	1	11
1846	BB5003	putative transport system permease protein	1	1	1	1	1	1	1	1	1	1	1	11
1847	BB5004	putative extracellular solute-binding protein	1	1	1	1	1	1	1	1	1	1	1	11
1848	BB5006	putative membrane protein	1	1	1	1	1	1	1	1	1	1	1	11
1849	BB5007	putative response regulator protein	1	1	1	1	1	1	1	1	1	1	1	11
1850	BB5008	putative sensor kinase protein	1	1	1	1	1	1	1	1	1	1	1	11
1851	BB5009	putative exported protein	1	1	1	1	1	1	1	1	1	1	1	11
1852	BB5010	putative membrane protein	1	1	1	1	1	1	1	1	1	1	1	11
1853	BB5011	putative membrane protein. Also similar to BP3051, 42.886% identity (43.776% ungapped) in 492 aa overlap.	1	1	1	1	1	1	1	1	1	1	1	11
1854	BB5012	probable aminotransferase	1	1	1	1	1	1	1	1	1	1	1	11
1855	BB5013	putative cold shock-like proteingidA	1	1	1	1	1	1	1	1	1	1	1	11
1856	bcr	putative drug resistance translocase	1	1	1	1	1	1	1	1	1	1	1	11
1857	bcr4	hypothetical protein	1	1	1	1	1	1	1	1	1	1	1	11
1858	bcrD	putative type III secretion pore protein	1	1	1	1	1	1	1	1	1	1	1	11
1859	bcrH1	putative regulatory protein	1	1	1	1	1	1	1	1	1	1	1	11
1860	bcrH2	putative regulatory protein	1	1	1	1	1	1	1	1	1	1	1	11
1861	bfeA	ferric enterobactin receptor	1	1	1	1	1	1	1	1	1	1	1	11
1862	bfr	bacterioferritin	1	1	1	1	1	1	1	1	1	1	1	11
1863	bfrC	ferric siderophore receptor	1	1	1	1	1	1	1	1	1	1	1	11
1864	bfrD	probable TonB-dependent receptor for iron transport	1	1	1	1	1	1	1	1	1	1	1	11
1865	bfrE	probable TonB-dependent receptor for iron transport	1	1	1	1	1	1	1	1	1	1	1	11
1866	bfrF	putative ferric siderophore receptor	1	1	1	1	1	1	1	1	1	1	1	11
1867	bfrH	putative ferric siderophore receptor	1	1	1	1	1	1	1	1	1	1	1	11
1868	bfrI	putative ferrisiderophore receptor	1	1	1	1	1	1	1	1	1	1	1	11
1869	bhuR	outer membrane heme receptor	1	1	1	1	1	1	1	1	1	1	1	11
1870	bhuS	putative hemin transport protein	1	1	1	1	1	1	1	1	1	1	1	11
1871	bhuT	putative hemin binding protein	1	1	1	1	1	1	1	1	1	1	1	11
1872	bhuU	putative hemin permease	1	1	1	1	1	1	1	1	1	1	1	11
1873	bhuV	putative ATP-binding component of hemin transport system	1	1	1	1	1	1	1	1	1	1	1	11
1874	bioA	adenosylmethionine-8-amino-7-oxononanoate aminotransferase	1	1	1	1	1	1	1	1	1	1	1	11
1875	bioH	putative hydrolase	1	1	1	1	1	1	1	1	1	1	1	11
1876	birA	putative biotin protein ligase	1	1	1	1	1	1	1	1	1	1	1	11
1877	bllY	putative hemolysin	1	1	1	1	1	1	1	1	1	1	1	11
1878	bopB	putative outer protein B	1	1	1	1	1	1	1	1	1	1	1	11
1879	bopD	putative outer protein D	1	1	1	1	1	1	1	1	1	1	1	11
1880	bopN	putative outer protein N	1	1	1	1	1	1	1	1	1	1	1	11
1881	bph2	DNA-binding protein Bph2	1	1	1	1	1	1	1	1	1	1	1	11
1882	bph3	putative DNA-binding protein (histone)	1	1	1	1	1	1	1	1	1	1	1	11
1883	bplA	probable oxidoreductase	1	1	1	1	1	1	1	1	1	1	1	11
1884	bplB	probable acetyltransferase	1	1	1	1	1	1	1	1	1	1	1	11
1885	bplC	lipopolysaccharide biosynthesis protein	1	1	1	1	1	1	1	1	1	1	1	11
1886	bplD	UDP-N-acetylglucosamine 2-epimerase	1	1	1	1	1	1	1	1	1	1	1	11
1887	bplE	probable glycosyl transferase	1	1	1	1	1	1	1	1	1	1	1	11
1888	bplF	lipopolysaccharide biosynthesis protein	1	1	1	1	1	1	1	1	1	1	1	11
1889	bplG	probable sugar transferase	1	1	1	1	1	1	1	1	1	1	1	11
1890	bplH	putative glycosyl transferase	1	1	1	1	1	1	1	1	1	1	1	11
1891	bplI	lipopolysaccharide biosynthesis protein	1	1	1	1	1	1	1	1	1	1	1	11
1892	bplL	lipopolysaccharide biosynthesis protein	1	1	1	1	1	1	1	1	1	1	1	11
1893	brfB	putative ferric siderophore receptor	1	1	1	1	1	1	1	1	1	1	1	11
1894	brg1	LysR family transcriptional regulator	1	1	1	1	1	1	1	1	1	1	1	11
1895	brkA	serum resistance protein (pseudogene)	1	1	1	1	1	1	1	1	1	1	1	11
1896	brkB	serum resistance protein	1	1	1	1	1	1	1	1	1	1	1	11
1897	brpL	putative RNA polymerase sigma factor	1	1	1	1	1	1	1	1	1	1	1	11
1898	bscC	putative type III secretion protein	1	1	1	1	1	1	1	1	1	1	1	11
1899	bscD	putative type III secretion protein	1	1	1	1	1	1	1	1	1	1	1	11
1900	bscE	hypothetical protein	1	1	1	1	1	1	1	1	1	1	1	11
1901	bscF	putative type III secretion protein	1	1	1	1	1	1	1	1	1	1	1	11
1902	bscI	putative type III secretion protein	1	1	1	1	1	1	1	1	1	1	1	11
1903	bscJ	putative type III secretion protein	1	1	1	1	1	1	1	1	1	1	1	11
1904	bscK	conserved hypothetical protein	1	1	1	1	1	1	1	1	1	1	1	11
1905	bscL	putative type III secretion protein	1	1	1	1	1	1	1	1	1	1	1	11
1906	bscN	putative ATP synthase in type III secretion system	1	1	1	1	1	1	1	1	1	1	1	11
1907	bscO	putative type III secretion protein	1	1	1	1	1	1	1	1	1	1	1	11
1908	bscP	hypothetical protein	1	1	1	1	1	1	1	1	1	1	1	11
1909	bscQ	putative type III secretion protein	1	1	1	1	1	1	1	1	1	1	1	11
1910	bscR	putative type III secretion protein	1	1	1	1	1	1	1	1	1	1	1	11
1911	bscS	putative type III secretion protein	1	1	1	1	1	1	1	1	1	1	1	11
1912	bscT	putative type III secretion protein	1	1	1	1	1	1	1	1	1	1	1	11
1913	bscU	putative type III secretion protein	1	1	1	1	1	1	1	1	1	1	1	11
1914	bscW	hypothetical protein	1	1	1	1	1	1	1	1	1	1	1	11
1915	bsp22	putative secreted protein	1	1	1	1	1	1	1	1	1	1	1	11
1916	btr	transcriptional regulatory protein	1	1	1	1	1	1	1	1	1	1	1	11
1917	bvgA	virulence factors transcription regulator	1	1	1	1	1	1	1	1	1	1	1	11
1918	bvgR	regulatory protein BvgR	1	1	1	1	1	1	1	1	1	1	1	11
1919	bvgS	virulence sensor protein	1	1	1	1	1	1	1	1	1	1	1	11
1920	carA	carbamoyl-phosphate synthase small chain	1	1	1	1	1	1	1	1	1	1	1	11
1921	carB	carbamoyl-phosphate synthase large chain	1	1	1	1	1	1	1	1	1	1	1	11
1922	catC2	methylmuconolactone isomerase	1	1	1	1	1	1	1	1	1	1	1	11
1923	catD2	3-oxoadipate enol-lactone hydrolase	1	1	1	1	1	1	1	1	1	1	1	11
1924	catI	3-oxoadipate CoA-transferase subunit A	1	1	1	1	1	1	1	1	1	1	1	11
1925	catJ	3-oxoadipate CoA-transferase subunit B	1	1	1	1	1	1	1	1	1	1	1	11
1926	cbpA	curved DNA-binding protein	1	1	1	1	1	1	1	1	1	1	1	11
1927	cca	tRNA nucleotidyltransferase	1	1	1	1	1	1	1	1	1	1	1	11
1928	cheA	chemotaxis protein CheA	1	1	1	1	1	1	1	1	1	1	1	11
1929	cheW	chemotaxis protein CheW	1	1	1	1	1	1	1	1	1	1	1	11
1930	cheY	chemotaxis protein CheY	1	1	1	1	1	1	1	1	1	1	1	11
1931	citB	citrate utilization protein B	1	1	1	1	1	1	1	1	1	1	1	11
1932	clpA	ATP-dependent clp protease ATP-binding	1	1	1	1	1	1	1	1	1	1	1	11
1933	clpB	ATP-dependent protease, ATPase subunit	1	1	1	1	1	1	1	1	1	1	1	11
1934	clpP	ATP-dependent Clp protease proteolytic subunit	1	1	1	1	1	1	1	1	1	1	1	11
1935	clpX	ATP-dependent Clp protease ATP-binding subunit	1	1	1	1	1	1	1	1	1	1	1	11
1936	cmk	cytidylate kinase	1	1	1	1	1	1	1	1	1	1	1	11
1937	coaD	phosphopantetheine adenylyltransferase	1	1	1	1	1	1	1	1	1	1	1	11
1938	coaE	putative dephospho-CoA kinase	1	1	1	1	1	1	1	1	1	1	1	11
1939	coIII	putative cytochrome c oxidase, subunit III	1	1	1	1	1	1	1	1	1	1	1	11
1940	comL	competence lipoprotein precursor	1	1	1	1	1	1	1	1	1	1	1	11
1941	copA	copper resitance protein	1	1	1	1	1	1	1	1	1	1	1	11
1942	copB	copper resistance protein	1	1	1	1	1	1	1	1	1	1	1	11
1943	corC	magnesium and cobalt efflux protein	1	1	1	1	1	1	1	1	1	1	1	11
1944	cpn10	10 kDa chaperonin	1	1	1	1	1	1	1	1	1	1	1	11
1945	cpn60	60 kDa chaperonin	1	1	1	1	1	1	1	1	1	1	1	11
1946	ctaD	cytochrome c oxidase polypeptide I	1	1	1	1	1	1	1	1	1	1	1	11
1947	ctpA	putative carboxy-terminal processing protease precursor	1	1	1	1	1	1	1	1	1	1	1	11
1948	cumB	putative zinc-binding hydrolase	1	1	1	1	1	1	1	1	1	1	1	11
1949	cusC	probable outer membrane lipoprotein	1	1	1	1	1	1	1	1	1	1	1	11
1950	cutA	putative periplasmic divalent cation tolerance protein	1	1	1	1	1	1	1	1	1	1	1	11
1951	cvpA	colicin V production protein	1	1	1	1	1	1	1	1	1	1	1	11
1952	cyaX	probable LysR-family transcriptional regulator	1	1	1	1	1	1	1	1	1	1	1	11
1953	cyaY	conserved hypothetical protein	1	1	1	1	1	1	1	1	1	1	1	11
1954	cydA	cytochrome D ubiquinol oxidase subunit I	1	1	1	1	1	1	1	1	1	1	1	11
1955	cydB	cytochrome D ubiquinol oxidase subunit II	1	1	1	1	1	1	1	1	1	1	1	11
1956	cysA	sulfate transport ATP-binding protein	1	1	1	1	1	1	1	1	1	1	1	11
1957	cysD	sulfate adenylyltransferase subunit 2	1	1	1	1	1	1	1	1	1	1	1	11
1958	cysG	siroheme synthase	1	1	1	1	1	1	1	1	1	1	1	11
1959	cysI	putative sulfite reductase	1	1	1	1	1	1	1	1	1	1	1	11
1960	cysS	cysteinyl-tRNA synthetase	1	1	1	1	1	1	1	1	1	1	1	11
1961	cyt	cytochrome C552 precursor	1	1	1	1	1	1	1	1	1	1	1	11
1962	dadA	D-amino acid dehydrogenase small subunit	1	1	1	1	1	1	1	1	1	1	1	11
1963	dadX	alanine racemase, catabolic	1	1	1	1	1	1	1	1	1	1	1	11
1964	dapA	dihydrodipicolinate synthase	1	1	1	1	1	1	1	1	1	1	1	11
1965	dapB	dihydrodipicolinate reductase	1	1	1	1	1	1	1	1	1	1	1	11
1966	dapD	2,3,4,5-tetrahydropyridine-2-carboxylate N-succinyltransferase	1	1	1	1	1	1	1	1	1	1	1	11
1967	dapE	succinyl-diaminopimelate desuccinylase	1	1	1	1	1	1	1	1	1	1	1	11
1968	dapF	diaminopimelate epimerase	1	1	1	1	1	1	1	1	1	1	1	11
1969	dbpA	probable ATP-dependent RNA helicase	1	1	1	1	1	1	1	1	1	1	1	11
1970	dcd	deoxycytidine triphosphate deaminase	1	1	1	1	1	1	1	1	1	1	1	11
1971	ddlB	D-alanine--D-alanine ligase B	1	1	1	1	1	1	1	1	1	1	1	11
1972	dedA	putative membrane protein	1	1	1	1	1	1	1	1	1	1	1	11
1973	def	polypeptide deformylase	1	1	1	1	1	1	1	1	1	1	1	11
1974	dfp	DNA/pantothenate metabolism flavoprotein	1	1	1	1	1	1	1	1	1	1	1	11
1975	dgkA	putative diacylglycerol kinase	1	1	1	1	1	1	1	1	1	1	1	11
1976	dinP	DNA-damage-inducible protein p	1	1	1	1	1	1	1	1	1	1	1	11
1977	dksA	putative dnaK suppressor protein	1	1	1	1	1	1	1	1	1	1	1	11
1978	dltA	putative D-alanine-D-alanyl carrier protein ligase	1	1	1	1	1	1	1	1	1	1	1	11
1979	dltB	putative protein involved in the transfer of D-alanine into teichoic acids	1	1	1	1	1	1	1	1	1	1	1	11
1980	dltD	putative protein involved in the transfer of D-alanine into teichoic acids	1	1	1	1	1	1	1	1	1	1	1	11
1981	dnaA	chromosomal replication initiator protein	1	1	1	1	1	1	1	1	1	1	1	11
1982	dnaB	DNA helicase	1	1	1	1	1	1	1	1	1	1	1	11
1983	dnaE	DNA polymerase III alpha subunit	1	1	1	1	1	1	1	1	1	1	1	11
1984	dnaG	DNA primase	1	1	1	1	1	1	1	1	1	1	1	11
1985	dnaJ	molecular chaperone	1	1	1	1	1	1	1	1	1	1	1	11
1986	dnaK	molecular chaperone	1	1	1	1	1	1	1	1	1	1	1	11
1987	dnaN	DNA polymerase iii, beta chain	1	1	1	1	1	1	1	1	1	1	1	11
1988	dnaQ	DNA polymerase III, epsilon chain	1	1	1	1	1	1	1	1	1	1	1	11
1989	dnaX	DNA polymerase III subunit Tau	1	1	1	1	1	1	1	1	1	1	1	11
1990	dps	putative DNA-binding protein	1	1	1	1	1	1	1	1	1	1	1	11
1991	dsbA	thiol:disulfide interchange protein DsbA precursor	1	1	1	1	1	1	1	1	1	1	1	11
1992	dsbB	disulfide bond formation protein B	1	1	1	1	1	1	1	1	1	1	1	11
1993	dsbC	putative thiol:disulphide interchange protein (periplasmic)	1	1	1	1	1	1	1	1	1	1	1	11
1994	dut	deoxyuridine 5'-triphosphate nucleotidohydrolase	1	1	1	1	1	1	1	1	1	1	1	11
1995	dxs	1-deoxy-D-xylulose 5-phosphate synthase	1	1	1	1	1	1	1	1	1	1	1	11
1996	ecnA2	entericidin A anti-toxin precursor	1	1	1	1	1	1	1	1	1	1	1	11
1997	ecnB	entericidin B-like bacteriolytic toxin	1	1	1	1	1	1	1	1	1	1	1	11
1998	ectA	L-2,4-diaminobutyric acid acetyltransferase	1	1	1	1	1	1	1	1	1	1	1	11
1999	efp	putative elongation factor P	1	1	1	1	1	1	1	1	1	1	1	11
[truncated: 3,560 more rows]
