# Supplementary material for: Comparative genomics of the classical Bordetella subspecies: the evolution and exchange of virulence-associated diversity amongst closely related pathogens
Source: BMC Genomics. 2012 Oct 10;13:545. doi: 10.1186/1471-2164-13-545 (PMC3533505; doi:10.1186/1471-2164-13-545)
Supplement: Additional file 3 — The number of SNPs in the genes and dN/dS ratios of genes that have high number of SNPs. This table summarized the start and end position of genes in RB50, gene name, strand, gene length, predicted function of encoding proteins, number of SNPs among the classical Bordetellae based on RB50, and number of SNPs per 100 base pair. dN, dS, and dN/dS ratio are included only for fifty genes that have high number of SNPs. The mean SNPs per 100 bp for the whole genome was 2.24. When the orthologs are pseudogenes, we did not calculate dN/dS ratios, indicating NA in the columns. [file 1471-2164-13-545-S3.xls]

## Sheet: RB50.txt
Name	Start	End	Strand	Length	Predicted Function	# SNP	# SNP/100bp	dN	dS	dN/dS
BB0485	518209	518442	-	234	plasmid-related protein	46	19.6581	0.157	0.5993	0.26201
BB0906	966029	967240	+	1212	putative integrase	204	16.8317	0.1255	1.7005	0.07382
BB0914	981172	981885	-	714	putative integrase	112	15.6863	0.1052	0.4844	0.21722
BB0907	967588	968634	+	1047	conserved hypothetical protein	158	15.0907	0.0342	0.9319	0.03665
BB0500	530239	530604	-	366	putative integrase	46	12.5683	0.1551	0.2283	0.67926
BB1207	1300601	1301395	+	795	putative plasmid-related protein	99	12.4528	0.058	0.884	0.066
BB2855	3016813	3017046	-	234	Hypothetical protein	27	11.5385	0.1081	0.6759	0.15992
BB0471	501948	502385	-	438	putative exported protein	49	11.1872	0.0493	0.3861	0.12767
folK	4322613	4323104	+	492	2-amino-4-hydroxy-6-hydroxymethyldihydropteridi ne pyrophosphokinase	55	11.1789	0.071	0.6809	0.10423
BB0480	512946	514190	-	1245	conserved hypothetical protein	139	11.1647	0.0631	0.4911	0.12855
BB0486	518550	518783	-	234	hypothetical protein	26	11.1111	NA	NA	NA
BB0496	525357	525713	+	357	hypothetical protein	39	10.9244	0.1182	1.1438	0.10331
fim2	3893880	3894515	+	636	serotype 2 fimbrial subunit precursor	69	10.8491	0.0518	1.3099	0.03957
BB2187	2337779	2337898	-	120	phage-related hypothetical protein	13	10.8333	0.3187	0.4894	0.65122
BB3676	3895094	3896245	-	1152	putative membrane protein	123	10.6771	0.0732	0.4344	0.16843
BB2839	3005045	3005224	+	180	hypothetical protein	19	10.5556	0.0626	1.1807	0.05305
BB0827	873564	874208	+	645	conserved hypothetical protein	68	10.5426	0.0286	0.057	0.50113
ptxC	5201401	5202084	+	684	pertussis toxin subunit 3 precursor	72	10.5263	0.0779	0.2887	0.26965
BB0499	529856	530212	-	357	hypothetical protein	35	9.80392	0.0703	0.3864	0.18181
BB2477	2630057	2630617	+	561	conserved hypothetical protein	55	9.80392	0.0373	0.6581	0.05666
BB2740	2905270	2905944	-	675	response regulatory protein	66	9.77778	0.0482	0.5499	0.08757
BB3192	3406603	3407421	-	819	putative exported protein	80	9.76801	0.0599	0.3054	0.19604
BB0449	466985	467179	+	195	putative integrase	19	9.74359	0.0532	0.4708	0.11292
BB2329	2481226	2481915	-	690	putative TetR-family transcriptional regulator	67	9.71014	0.0592	0.5931	0.09979
BB0481	514187	514810	-	624	putative TetR-family transcriptional regulator	60	9.61538	0.0699	0.4132	0.16904
BB2059	2203558	2203974	+	417	putative integral membrane protein	40	9.59233	0.0303	0.8103	0.03741
ptxD	5200486	5200944	+	459	pertussis toxin subunit 4 precursor	44	9.58606	0.0741	0.5474	0.1354
BB3196	3410899	3411282	-	384	hypothetical protein	36	9.375	0.2756	0.7879	0.34982
BB1974	2110784	2111395	+	612	conserved hypothetical protein	56	9.15033	0.0378	0.3996	0.0945
BB0915	982505	983689	-	1185	conserved hypothetical protein	107	9.02954	0.0674	0.2541	0.26522
BB1221	1316183	1316461	-	279	hypothetical protein	25	8.96057	0.0586	0.4857	0.12073
BB3199	3414226	3414987	-	762	putative lipoprotein	68	8.92388	0.0451	0.9546	0.0472
BB3130	3340058	3340270	+	213	putative exported protein	19	8.92019	0.0564	0.3526	0.15994
BB3518	3752094	3752318	-	225	phage-related hypothetical protein	20	8.88889	0.1383	0.307	0.45061
BB3698	3918670	3919422	+	753	putative periplasmic protein	65	8.63214	0.0683	0.2476	0.27593
fecR	3872429	3873391	-	963	putative signal transduction protein	83	8.6189	0.0512	0.3064	0.16713
BB0487	518815	519105	-	291	hypothetical protein	25	8.59107	0.1201	0.0899	1.33547
BB3197	3411380	3412648	-	1269	hypothetical protein	108	8.51064	0.0588	0.3192	0.18419
BB0523	551733	552050	+	318	putative ferredoxin	27	8.49057	0.028	0.255	0.11
alcD	4139433	4140233	+	801	hypothetical protein	68	8.48939	0.0461	0.235	0.19635
BB2191	2340326	2340973	-	648	phage-related exonuclease	55	8.48765	0.0281	0.6827	0.04112
BB0534	561590	562567	+	978	putative exported protein	83	8.48671	0.0334	0.5299	0.06296
BB2031	2178407	2179009	+	603	putative TetR-family transcriptional regulator	51	8.45771	0.041	0.3708	0.11044
cspA	503887	504090	+	204	cold shock protein	17	8.33333	0.0134	0.4626	0.02895
BB0829	874478	874777	-	300	putative exported protein	25	8.33333	0.0658	0.3927	0.16748
BB3514	3750883	3751338	-	456	phage-related conserved hypothetical protein	38	8.33333	0.0131	0.1607	0.08164
BB2330	2481928	2483358	+	1431	probable membrane efflux protein	119	8.31586	0.0349	0.4263	0.08196
BB0533	560777	561511	+	735	enoyl-CoA hydratase/isomerase family protein	61	8.29932	0.0387	0.4204	0.09208
gabD	3342683	3344116	-	1434	succinate-semialdehyde dehydrogenase [NADP+]	119	8.29847	0.0391	0.6741	0.05801
ptxA	5198963	5199772	+	810	pertussis toxin subunit 1 precursor	67	8.2716	0.0633	0.308	0.20537
BB0965	1042371	1043072	-	702	conserved hypothetical protein	58	8.26211
BB2633	2795240	2795677	+	438	conserved hypothetical protein	36	8.21918
BB0183	190144	190866	+	723	putative transport protein ATP-binding	59	8.16044
BB3129	3339763	3339897	+	135	putative phage-related protein	11	8.14815
BB0828	874310	874432	-	123	hypothetical protein	10	8.13008
BB4137	4401461	4401682	-	222	hypothetical protein	18	8.10811
ptlA	5202140	5202448	+	309	pertussis toxin transport protein	25	8.09061
BB0476	507780	508820	-	1041	conserved hypothetical protein	84	8.06916
BB3198	3412652	3414229	-	1578	lipoprotein	127	8.04816
BB0532	558597	560729	+	2133	putative acyl-CoA synthetase	171	8.01688
BB3675	3894626	3895078	+	453	putative inner membrane protein	36	7.94702
BB4785	5089339	5090310	-	972	putative exported protein	77	7.92181
BB3195	3409187	3410902	-	1716	putative general secretion pathway protein	135	7.86713
BB0522	550574	551632	+	1059	oxidoreductase	83	7.83758
BB2332	2484757	2485203	+	447	putative transcriptional regulator	35	7.82998
BB0531	557617	558600	+	984	putative exported protein	77	7.8252
BB0525	552701	553675	+	975	conserved hypothetical protein	75	7.69231
BB3184	3399153	3399659	+	507	conserved hypothetical protein	39	7.69231
fim3	1760587	1761213	-	627	serotype 3 fimbrial subunit precursor	48	7.6555
BB4799	5106356	5107249	+	894	conserved hypothetical protein	68	7.60626
BB3142	3355836	3356723	+	888	putative esterase	67	7.54505
BB1358	1451842	1452570	+	729	putative membrane protein	55	7.54458
BB2192	2340970	2341956	-	987	phage-related DNA recombination protein	74	7.49747
BB0256	257906	259279	+	1374	conserved hypothetical protein	103	7.49636
ptxB	5199812	5200492	+	681	pertussis toxin subunit 2 precursor	51	7.48899
BB3742	3966026	3967126	+	1101	threonine synthase	82	7.44777
BB3722	3944862	3945224	+	363	conserved hypothetical protein	27	7.43802
dnt	4225250	4229644	-	4395	dermonecrotic toxin	326	7.41752
BB0450A	474034	474195	+	162	hypothetical protein	12	7.40741
BB4073	4331984	4332781	+	798	beta-D-hydroxybutyrate dehydrogenase	59	7.39348
BB1119	1202922	1203815	+	894	LysR-family transcriptional regulator	66	7.38255
BB3701	3921320	3922885	+	1566	putative transcriptional regulator	115	7.34355
bapC	2179242	2182223	+	2982	putative autotransporter	218	7.31053
BB0515	544370	544711	-	342	conserved hypothetical protein	25	7.30994
BB1537	1641328	1641903	+	576	putative exported protein	42	7.29167
BB2476	2629773	2630060	+	288	conserved hypothetical protein	21	7.29167
BB3721	3943708	3944865	+	1158	putative cytochrome p450 oxidoreductase	84	7.25389
BB3194	3408061	3409194	-	1134	putative general secretion pathway protein	82	7.23104
BB3709	3930345	3931493	-	1149	probable D-aminopeptidase	83	7.22367
BB0339	351716	351895	-	180	hypothetical protein	13	7.22222
BB1142	1225152	1226537	+	1386	putative amidase	100	7.21501
dld	5091498	5093219	+	1722	D-lactate dehydrogenase	124	7.20093
BB2176	2323119	2323493	-	375	putative exported protein	27	7.2
BB3543	3762261	3763484	+	1224	phage integrase	88	7.18954
BB0980	1058748	1059221	-	474	putative GnaT-family acetyltransferase	34	7.173
BB0566	595116	596426	-	1311	aconitase family protein	94	7.1701
BB1022	1104180	1104710	-	531	putative acetyltransferase	38	7.15631
BB4709	5011527	5012519	-	993	putative exported protein	71	7.15005
BB0465	493595	494560	+	966	putative exported protein	69	7.14286
BB3526	3755704	3756123	+	420	phage-related hypothetical protein	30	7.14286
BB2486	2638529	2639383	+	855	conserved hypothetical protein	61	7.1345
BB1165	1246589	1247560	+	972	putative exported protein	69	7.09877
alcR	4141509	4142483	+	975	Transcriptional regulator	69	7.07692
fhaL	2059374	2072030	-	12657	adhesin	891	7.03958
BB3698A	3919403	3919801	-	399	conserved hypothetical protein (pseudogene)	28	7.01754
BB3720	3942827	3943711	+	885	conserved hypothetical protein	62	7.00565
BB3143	3356754	3357926	-	1173	putative fatty-acyl-CoA racemase	82	6.99062
BB1021	1103786	1104172	+	387	putative membrane protein	27	6.97674
BB2739	2903334	2905277	-	1944	probable two-component sensor histidine kinase	135	6.94444
BB3128	3337799	3339370	-	1572	putative membrane protein	109	6.93384
BB1525	1629875	1631029	+	1155	Putative ABC transport system, integral membrane protein	80	6.92641
BB2711	2873989	2874726	-	738	putative exported protein	51	6.91057
BB3671	3887962	3888513	-	552	AsnC-family transcriptional regulator	38	6.88406
BB1127	1212140	1213360	+	1221	conserved hypothetical protein	84	6.87961
BB0473	504267	505172	+	906	probable LysR-family transcriptional regulator	62	6.84327
BB2487	2639402	2640220	+	819	putative hydrolase	56	6.83761
BB4788	5093263	5094393	-	1131	probable acyl-CoA dehydrogenase	77	6.80813
BB1994	2132692	2132883	-	192	hypothetical protein	13	6.77083
BB0563	592224	593390	+	1167	acyl-CoA dehydrogenase	79	6.76949
BB0470	501283	501918	+	636	putative GntR-family transcriptional regulator	43	6.76101
BB1995	2133092	2134009	+	918	conserved hypothetical protein	62	6.75381
fecI	3873384	3873917	-	534	ECF-family sigma factor	36	6.74157
BB3523	3754265	3754591	+	327	phage-related hypothetical protein	22	6.72783
BB3738	3962774	3963100	+	327	hypothetical protein	22	6.72783
BB0565	594583	595119	-	537	conserved hypothetical protein	36	6.70391
BB2195	2342519	2342728	-	210	phage-related hypothetical protein	14	6.66667
BB3144	3357923	3358237	-	315	putative ferredoxin	21	6.66667
BB4792	5098095	5098769	-	675	conserved hypothetical protein	45	6.66667
BB4791	5096930	5098102	-	1173	putative acetylornithine deacetylase	78	6.64962
BB0059	51576	52013	-	438	histidine triad protein	29	6.621
BB3185	3399685	3400893	+	1209	probable class-V aminotransferase	80	6.61704
flgE	2723894	2725315	+	1422	flagellar hook protein FlgE	94	6.61041
BB0586	614487	615470	+	984	putative exported protein	65	6.60569
BB0521	549268	550539	+	1272	integral membrane protein	84	6.60377
BB0966	1043121	1043756	-	636	hypothetical protein	42	6.60377
BB4066	4324106	4325500	-	1395	conserved hypothetical protein	92	6.59498
BB3478	3724033	3724701	+	669	phage-related conserved hypothetical protein	44	6.57698
BB4898	5205260	5206645	+	1386	putative membrane protein	91	6.56566
BB2018	2154493	2159673	+	5181	putative exported protein	338	6.52384
BB1332	1422073	1422978	+	906	putative hydrolase	59	6.51214
BB4794	5099239	5100513	-	1275	conserved hypothetical protein	83	6.5098
BB0993	1073450	1073758	-	309	conserved hypothetical protein	20	6.47249
BB3699	3919826	3920305	-	480	conserved hypothetical protein	31	6.45833
BB0826	872655	873539	-	885	putative hydrolase	57	6.44068
BB0467	495677	496081	+	405	conserved hypothetical protein	26	6.41975
BB0213	220172	220987	+	816	conserved hypothetical protein	52	6.37255
BB1117	1201330	1201692	-	363	conserved hypothetical protein	23	6.33609
ptxE	5200956	5201318	+	363	pertussis toxin subunit 5 precursor	23	6.33609
BB0378	390213	391586	-	1374	sensor kinase protein	87	6.33188
BB2620	2782770	2783543	+	774	putative RNA methyltransferase	49	6.33075
BB3741	3965042	3966022	+	981	conserved hypothetical protein	62	6.32008
tcfA	3519682	3521612	-	1931	tracheal colonization factor precursor	122	6.31797
BB1210	1304283	1304726	+	444	putative exported protein	28	6.30631
BB4795	5100878	5101861	+	984	probable zinc-binding dehydrogenase	62	6.30081
BB3764	3985279	3986106	+	828	putative exported hydrolase	52	6.28019
BB2023	2167227	2167895	+	669	lipoprotein	42	6.27803
BB1524	1628651	1629862	+	1212	Putative ABC transport system, integral membrane protein	76	6.27063
BB2475	2629234	2629746	+	513	conserved hypothetical protein	32	6.23782
BB2200	2345960	2346280	-	321	phage-related hypothetical protein	20	6.23053
BB1518	1622246	1623160	-	915	Putative hydrolase	57	6.22951
BB4077	4335600	4336514	-	915	putative sugar kinase	57	6.22951
BB2484	2636694	2637515	-	822	putative transcriptional regulator	51	6.20438
BB4900	5207504	5208325	+	822	putative bacterial secretion system protein	51	6.20438
trmD	3400890	3401663	-	774	tRNA (guanine-N1)-methyltransferase	48	6.20155
BB2199	2344851	2345480	-	630	putative phage repressor protein	39	6.19048
BB4067	4325497	4327599	-	2103	putative membrane protein	130	6.18165
hisC	3383902	3384972	-	1071	histidinol-phosphate aminotransferase	66	6.16246
BB3424	3669326	3669958	+	633	fimbrial protein	39	6.16114
BB0452	474574	481707	+	7134	autotransporter	439	6.15363
BB4834	5146417	5147229	+	813	conserved hypothetical protein	50	6.15006
BB3183	3397762	3399111	+	1350	putative two component sensor kinase	83	6.14815
BB2029	2176232	2176963	+	732	putative ABC transport protein, ATP-binding component	45	6.14754
BB2175	2321821	2323122	+	1302	conserved hypothetical protein	80	6.14439
BB0061	52472	54409	+	1938	thiol:disulfide interchange protein	119	6.14035
BB2008	2145596	2146639	-	1044	putative tetraacyldisaccharide 4'-kinase	64	6.13027
BB4783	5087643	5088050	-	408	conserved hypothetical protein	25	6.12745
cca	213355	214449	+	1095	tRNA nucleotidyltransferase	67	6.11872
BB3177	3390808	3391314	-	507	putative membrane protein	31	6.1144
BB3140	3353251	3354447	+	1197	putative thiolase	73	6.09858
BB0720	756364	756888	+	525	putative membrane protein	32	6.09524
BB3213	3430002	3430904	-	903	probable GntR-family transcriptional regulator	55	6.09081
BB3730	3954170	3954481	-	312	conserved hypothetical protein	19	6.08974
BB3145	3358259	3358981	-	723	putative 3-oxoacyl-CoA or -ACP reductase	44	6.08575
BB0391	403145	403654	+	510	probable 2Fe-2S ferredoxin	31	6.07843
BB0374	385662	386813	+	1152	NADH:flavin oxidoreductase / NADH oxidase family protein	70	6.07639
BB2270	2399520	2401199	+	1680	autotransporter	102	6.07143
BB0447	465329	465988	-	660	probable haloacid dehalogenase	40	6.06061
BB3139	3351756	3353240	+	1485	conserved hypothetical protein	90	6.06061
fabG	3877800	3878558	+	759	3-oxoacyl-[acyl-carrier protein] reductase	46	6.06061
BB2000	2138891	2139667	+	777	putative aldolase	47	6.04891
BB4784	5088047	5089321	-	1275	conserved hypothetical protein	77	6.03922
BB2017	2154080	2154394	+	315	hypothetical protein	19	6.03175
BB3226	3444736	3445947	-	1212	putative membrane protein	73	6.0231
BB0189	194322	196463	+	2142	putative outer membrane protein	129	6.02241
BB3005	3210055	3210768	-	714	probable ATP-binding ABC transporter protein	43	6.02241
bapA	1751345	1754056	+	2712	autotransporter	163	6.01032
BB1820	1926274	1927074	+	801	putative membrane protein	48	5.99251
BB0253	255396	255965	+	570	bacterioferritin	34	5.96491
BB3700	3920355	3921110	-	756	conserved hypothetical protein	45	5.95238
sphB2	2906074	2909151	+	3078	autotransporter	183	5.94542
BB2634	2795737	2796426	+	690	putative membrane protein	41	5.94203
BB1990	2128691	2129599	-	909	LysR family regulatory protein	54	5.94059
BB4793	5098780	5099217	-	438	putative endoribonuclease	26	5.93607
BB1523	1627510	1628520	+	1011	Putative ABC transport system, substrate-binding protein	60	5.93472
BB3215	3431961	3433178	-	1218	conserved hypothetical protein	72	5.91133
BB1159	1241130	1242212	+	1083	putative NADH:flavin oxidoreductase	64	5.90951
BB1355	1448776	1449249	-	474	conserved hypothetical protein	28	5.90717
BB0916	984031	988248	-	4218	autotransporter	249	5.90327
BB0588	616063	617826	+	1764	conserved hypothetical protein	104	5.89569
BB0177	184927	185232	+	306	putative exported protein	18	5.88235
BB1339	1428470	1428775	+	306	putative exported protein	18	5.88235
BB3206	3421963	3423339	-	1377	conserved hypothetical protein	81	5.88235
BB4789	5094407	5095597	-	1191	probable acyl-CoA dehydrogenase	70	5.87741
bapB	3521978	3523819	-	1842	autotransporter	108	5.86319
BB1973	2110001	2110444	+	444	putative acetyltransferase	26	5.85586
BB0752	786193	787287	-	1095	conserved hypothetical protein	64	5.84475
BB4899	5206806	5207507	+	702	putative bacterial secretion system protein	41	5.84046
fimD	3178982	3180079	-	1098	fimbrial adhesin	64	5.82878
ureJ	4604261	4604878	-	618	urease accessory protein	36	5.82524
BB2338	2489320	2490729	-	1410	probable transcriptional regulator	82	5.8156
BB4786	5090417	5091379	+	963	LysR-family transcriptional regulator	56	5.81516
BB1576	1683559	1685055	+	1497	Conserved hypothetical protein	87	5.81162
BB1398	1494651	1495511	+	861	putative peptidase	50	5.8072
BB4796	5101906	5102889	-	984	LysR-family transcriptional regulator	57	5.79268
BB3479	3724748	3725041	+	294	phage-related hypothetical protein	17	5.78231
BB3193	3407418	3408023	-	606	putative fimbrial protein	35	5.77558
BB0450	467491	473949	+	6459	autotransporter	373	5.77489
BB2002	2140149	2141153	-	1005	putative membrane protein	58	5.77114
BB2963	3152854	3153009	+	156	conserved hypothetical protein	9	5.76923
BB1204	1296698	1297651	+	954	LysR-family transcriptional regulator	55	5.7652
BB1203	1295706	1296590	-	885	conserved hypothetical protein	51	5.76271
BB2021	2164211	2165530	+	1320	putative exported protein	76	5.75758
fdsG	1412447	1413004	-	558	NAD-dependent formate dehydrogenase gamma subunit	32	5.73477
BB3765	3986103	3986765	-	663	putative membrane protein	38	5.73152
BB4706	5007758	5008543	-	786	probable transcriptional regulator	45	5.72519
BB0257	259350	260345	+	996	putative exported protein	57	5.72289
BB0208	214464	215723	-	1260	conserved hypothetical protein	72	5.71429
ung	217706	218458	-	753	uracil-DNA glycosylase	43	5.71049
alcE	4140248	4141456	+	1209	putative iron-sulfur protein	69	5.7072
ltaE	3945238	3946257	-	1020	low-specificity L-threonine aldolase	58	5.68627
mog	1493615	1494265	+	651	molybdopterin biosynthesis protein	37	5.68356
BB1570	1677749	1678804	+	1056	conserved hypothetical protein	60	5.68182
BB0524	552063	552644	+	582	conserved hypothetical protein	33	5.6701
BB1379	1476494	1477234	-	741	conserved hypothetical protein	42	5.66802
BB3670	3885878	3887959	-	2082	putative membrane protein	118	5.66763
BB3666	3878571	3879719	-	1149	conserved hypothetical protein	65	5.65709
tauD	3874177	3875025	+	849	alpha-ketoglutarate-dependent taurine dioxygenase	48	5.65371
BB4046	4301604	4302506	-	903	putative LysR-family transcriptional regulator	51	5.64784
bcr	4142606	4143829	+	1224	putative drug resistance translocase	69	5.63725
fauA	4143941	4146145	+	2205	ferric alcaligin siderophore receptor	124	5.62358
BB3714	3936970	3937950	-	981	putative L-asparaginase	55	5.60652
BB2028	2175432	2176235	+	804	putative ABC transport protein, ATP-binding component	45	5.59701
BB1614	1720233	1720643	-	411	conserved hypothetical protein	23	5.59611
BB1220	1314427	1316130	+	1704	putative membrane protein	95	5.57512
BB4070	4329617	4330567	-	951	probable oxidoreductase	53	5.57308
BB1530	1634506	1635780	-	1275	Putative amino acid hydrolase	71	5.56863
BB1129	1214054	1214647	-	594	conserved hypothetical protein	33	5.55556
BB1133	1218876	1219505	+	630	hypothetical protein	35	5.55556
BB1333	1422988	1423419	-	432	putative lipoprotein	24	5.55556
BB3290	3518931	3519614	+	684	TetR-family transcriptional regulator	38	5.55556
kup	2122528	2124438	+	1911	putative potassium uptake protein	106	5.54683
BB1544	1649368	1650360	+	993	putative exported protein	55	5.53877
BB4025	4275908	4276882	-	975	putative ABC transport ATP-binding subunit	54	5.53846
BB3743	3967123	3968043	-	921	LysR-family transcriptional regulator	51	5.53746
BB3729	3953367	3954035	+	669	putative lipoprotein	37	5.53064
BB1407	1501912	1502454	+	543	conserved hypothetical protein	30	5.52486
BB1349	1441088	1442083	+	996	putative exported protein	55	5.52209
BB3713	3935024	3936925	-	1902	putative ABC transporter ATP-binding subunit	105	5.5205
BB2792	2958311	2959852	+	1542	Putative membrane protein	85	5.51232
BB2323	2473117	2474244	+	1128	putative transcriptional regulator	62	5.49645
mip	2628630	2629175	+	546	conserved hypothetical protein	30	5.49451
BB2006	2144578	2145342	-	765	3-deoxy-manno-octulosonate cytidylyltransferase	42	5.4902
BB4790	5095778	5096797	-	1020	putative exported protein	56	5.4902
BB1521	1624754	1625956	-	1203	Putative diaminopropionate ammonia-lyase	66	5.48628
BB0518	546980	547438	+	459	putative hydroxylase	25	5.44662
BB2626	2789288	2790445	+	1158	probable membrane protein	63	5.44041
BB1529	1633517	1634509	-	993	Putative dehydrogenase	54	5.43807
BB4072	4331160	4331987	+	828	conserved hypothetical protein	45	5.43478
BB0836	880722	881531	-	810	two-component response regulator	44	5.4321
lipB	179608	180270	+	663	lipoate-protein ligase B	36	5.42986
BB1131	1215284	1217917	-	2634	putative membrane protein	143	5.42901
BB0783	821685	822587	-	903	putative membrane protein	49	5.42636
BB3275	3505331	3505717	-	387	putative membrane protein	21	5.42636
lep	3970297	3971181	-	885	signal peptidase I	48	5.42373
BB4901	5208306	5209430	+	1125	putative bacterial secretion system protein	61	5.42222
BB4023	4274409	4274906	+	498	conserved hypothetical protein	27	5.42169
BB1535	1639171	1640130	-	960	putative exported protein	52	5.41667
BB0517	545741	546922	+	1182	putative dioxygenase subunit	64	5.41455
BB0519	547459	548640	+	1182	putative exported protein	64	5.41455
aceE	3888573	3891269	+	2697	pyruvate dehydrogenase E1 component	146	5.41342
BB3205	3421611	3421961	-	351	hypothetical protein	19	5.41311
BB2331	2483391	2484647	-	1257	putative membrane protein	68	5.40971
BB4707	5008620	5009396	-	777	probable enoyl-CoA hydratase/isomerase	42	5.40541
BB0562	590917	591897	-	981	putative exported protein	53	5.40265
BB3707	3927692	3929491	-	1800	putative aminopeptidase	97	5.38889
BB3146	3358981	3359799	-	819	enoyl-CoA hydratase/isomerase-like protein	44	5.37241
BB1063	1145178	1145978	+	801	conserved hypothetical protein	43	5.36829
BB2840	3005221	3006246	+	1026	Conserved hypothetical protein	55	5.36062
BB1577	1685094	1686101	+	1008	Putative solute-binding protein	54	5.35714
BB0552	580525	581607	-	1083	putative Zinc-binding dehydrogenase	58	5.35549
lnt	1446108	1447751	-	1644	putative apolipoprotein N-acyltransferase	88	5.3528
BB1233	1325394	1326029	-	636	conserved hypothetical protein	34	5.34591
dxr	2772930	2774129	+	1200	1-deoxy-D-xylulose 5-phosphate reductoisomerase	64	5.33333
BB0453	481759	482340	+	582	conserved hypothetical protein	31	5.32646
BB2791	2957088	2958251	+	1164	putative iron-containing alcohol dehydrogenase	62	5.32646
BB3189	3403016	3403597	+	582	putative exported protein	31	5.32646
BB2489	2641703	2642491	+	789	putative oxidoreductase	42	5.32319
BB1128	1213396	1214034	+	639	conserved hypothetical protein	34	5.32081
BB1202	1295025	1295645	+	621	putative TetR-family transcriptional regulator	33	5.31401
BB3200	3415165	3416520	-	1356	putative amidase	72	5.30973
ecnA2	2202865	2202996	+	132	entericidin A anti-toxin precursor	7	5.30303
BB0093	91591	91779	-	189	putative exported protein	10	5.29101
BB3159	3370372	3370749	-	378	conserved hypothetical protein	20	5.29101
rimM	3401663	3402286	-	624	16S rRNA processing protein	33	5.28846
BB0212	219276	220013	-	738	phosphorylase family protein	39	5.28455
BB3160	3370746	3371048	-	303	putative membrane protein	16	5.28053
BB1141	1224228	1224890	-	663	putative GntR-family transcriptional regulator	35	5.27903
BB1208	1301551	1303047	+	1497	methyl-accepting chemotaxis protein	79	5.27722
prn	1461346	1464096	+	2751	pertactin precursor	145	5.27081
BB0187	193305	194273	+	969	putative membrane protein	51	5.26316
BB2022	2165549	2167222	+	1674	putative membrane protein	88	5.25687
BB2185	2336592	2337581	+	990	integrase	52	5.25253
bvgS	3196899	3200615	+	3717	virulence sensor protein	195	5.24617
BB4026	4276890	4277804	-	915	putative binding-protein-dependent permease	48	5.2459
BB3138	3349261	3351510	+	2250	hypothetical protein	118	5.24444
BB0184	190863	191759	+	897	putative ABC transporter permease protein	47	5.23969
putA	2168052	2171873	+	3822	bifunctional proline oxidoreductase/transcriptional repressor	200	5.23286
BB4887	5196300	5196548	-	249	putative glutaredoxin	13	5.22088
BB0468	496261	499632	+	3372	putative molybdopterin oxidoreductase	176	5.21945
BB1152	1235268	1235747	+	480	conserved hypothetical protein	25	5.20833
BB2244	2375233	2375904	-	672	phage-related conserved hypothetical protein	35	5.20833
BB0546	574382	575554	-	1173	conserved hypothetical protein	61	5.20034
BB3691	3911789	3913288	+	1500	conserved hypothetical protein	78	5.2
BB0462	490711	491673	-	963	LysR-family transcriptional regulator	50	5.19211
zraR	3018937	3020325	-	1389	Putative transcriptional regulatory protein	72	5.18359
BB0461	489480	490733	+	1254	conserved hypothetical protein	65	5.18341
BB3663	3875799	3876782	+	984	putattive exported protein	51	5.18293
BB0375	387063	387818	+	756	putative exported protein	39	5.15873
BB2013	2150175	2151570	+	1396	putative chloride-channel protein (pseudogene)	72	5.15759
alcB	4136978	4137583	+	606	alcaligin biosynthesis protein	31	5.11551
BB4590	4887975	4888835	+	861	conserved hypothetical protein	44	5.11034
BB2670	2832695	2833303	-	609	hypothetical protein	31	5.09031
BB1387	1487240	1487947	-	708	probable glutathione S-transferase	36	5.08475
BB3715	3937947	3938831	-	885	putative transcriptional regulator	45	5.08475
mutL	4315691	4317580	+	1890	DNA mismatch repair protein	96	5.07937
BB0211	218495	219223	-	729	haloacid dehalogenase-like hydrolase	37	5.07545
BB1331	1418627	1422076	+	3450	putative exported protein	175	5.07246
BB2812	2975111	2975524	+	414	putative exported protein	21	5.07246
pbp	2159670	2161838	+	2169	penicillin-binding protein	110	5.07146
BB4777	5082959	5084122	-	1164	probable dehydrogenase	59	5.06873
BB4076	4334580	4335566	+	987	putative exported protein	50	5.06586
valS	3393234	3396116	+	2883	valyl-tRNA synthetase	146	5.06417
cyaX	341672	342580	+	909	probable LysR-family transcriptional regulator	46	5.06051
BB1546	1652773	1653603	-	831	Conserved hypothetical protein	42	5.05415
BB4080	4338547	4339377	-	831	conserved hypothetical protein	42	5.05415
metC	1647059	1648285	+	1227	cystathionase beta-lyase	62	5.05297
BB1517	1621810	1622205	-	396	Hypothetical protein	20	5.05051
alcA	4135574	4136959	+	1386	alcaligin biosynthesis enzyme	70	5.05051
bisC	1650421	1652760	+	2340	Putative biotin sulfoxide reductase	118	5.04274
BB0775	811043	812113	+	1071	putative transcriptional regulator	54	5.04202
BB4797	5103037	5105178	-	2142	putative acetyl-CoA synthetase	108	5.04202
BB2485	2637554	2638525	+	972	putative exported protein	49	5.04115
BB1965	2100616	2100873	+	258	hypothetical protein	13	5.03876
BB0520	548701	549237	+	537	putative membrane protein	27	5.02793
BB3527	3756155	3756532	+	378	phage-related hypothetical protein	19	5.02646
BB0516	544903	545700	+	798	putative transcriptional regulator	40	5.01253
BB0062	54450	55487	+	1038	putative membrane protein	52	5.00963
BB3766	3986773	3987732	-	960	conserved hypothetical protein	48	5
BB2738	2902429	2903391	+	963	putative exported protein	48	4.98442
BB4767	5071554	5072417	+	864	putative (R)-specific enoyl-CoA hydratase	43	4.97685
fhaB	3184702	3195660	-	10959	filamentous hemagglutinin/adhesin	544	4.96396
BB1153	1235764	1237395	+	1632	acetyl-CoA synthetase	81	4.96324
accC	1679641	1681011	+	1371	biotin carboxylase	68	4.95988
BB4837	5149404	5150252	-	849	putative esterase	42	4.947
BB0530	556568	557497	-	930	regulatory protein	46	4.94624
psiF	420954	421277	+	324	phosphate starvation-inducible protein precursor	16	4.93827
BB0874	927797	928465	+	669	conserved hypothetical protein	33	4.93274
BB0434	449847	450434	-	588	putative 2'-5' RNA ligase	29	4.93197
BB3110	3315334	3317646	-	2313	autotransporter	114	4.92866
BB3222	3438504	3439538	+	1035	putative regulator (SIS family)	51	4.92754
BB3223	3439579	3440919	+	1341	putative aminotransferase	66	4.9217
BB1389	1488346	1488894	-	549	conserved hypothetical protein	27	4.91803
BB1877	1993880	1995142	-	1263	putative amidohydrolase	62	4.90895
BB1350	1442114	1443499	-	1386	conserved hypothetical protein	68	4.9062
BB3724	3946279	3947175	-	897	putative integral membrane protein	44	4.90524
BB3727	3950849	3951256	-	408	conserved hypothetical protein	20	4.90196
BB1522	1626329	1627513	+	1185	Putative peptidase	58	4.89451
BB4068	4327770	4328813	+	1044	putative solute-binding periplasmic protein	51	4.88506
BB3708	3929500	3930318	-	819	putative transport protein	40	4.884
BB4124	4388359	4389321	-	963	putative enzyme-regulator fusion protein	47	4.88058
BB2367	2522842	2523333	-	492	putative regulatory protein	24	4.87805
BB1876	1992954	1993877	-	924	putative membrane protein	45	4.87013
BB1541	1645427	1647028	+	1602	Putative transferase	78	4.86891
BB1998	2136060	2137805	+	1746	putative dihydroxy-acid dehydratase	85	4.86827
BB0767	799336	800424	+	1089	hypothetical protein Xcc2124	53	4.86685
BB0466	494547	495533	-	987	probable LysR-family transcriptional regulator	48	4.86322
BB3137	3348260	3349165	-	906	putative lysR-family transcriptional regulator	44	4.85651
BB1999	2137851	2138840	+	990	putative exported protein	48	4.84848
BB4153	4414218	4414877	-	660	putative hydrolase	32	4.84848
BB4898A	5206642	5206827	+	186	putative bacterial secretion system protein	9	4.83871
BB4839	5151544	5152308	+	765	conserved hypothetical protein	37	4.8366
BB0463	491826	492302	+	477	conserved hypothetical protein	23	4.8218
BB0778	814034	815071	-	1038	putative membrane protein	50	4.81696
BB0372	384539	384829	+	291	conserved hypothetical protein	14	4.811
moeA	1415556	1416761	-	1206	molybdopterin cofactor biosynthesis protein	58	4.80929
BB4912	5221454	5222368	-	915	putative membrane protein	44	4.80874
BB4819	5132778	5133422	-	645	putative exported protein	31	4.8062
BB2837	3003041	3004186	+	1146	conserved hypothetical protein	55	4.7993
BB4022	4272795	4274276	+	1482	probable hydrolase	71	4.79082
BB2866	3036216	3037970	+	1755	probable alpha amylase	84	4.78632
BB4836	5148654	5149343	-	690	putative membrane protein	33	4.78261
BB4708	5009393	5011525	-	2133	putative pimeloyl-CoA synthetase	102	4.782
cdsA	2772076	2772933	+	858	phosphatidate cytidylyltransferase	41	4.77855
BB1222	1316819	1317070	+	252	hypothetical protein	12	4.7619
BB1822	1927418	1927942	+	525	putative membrane protein	25	4.7619
BB2194	2342139	2342516	-	378	phage-related hypothetical protein	18	4.7619
BB2366	2522309	2522833	+	525	putative DNA-binding protein	25	4.7619
ppiD	3211375	3213390	-	2016	peptidyl-prolyl cis-trans isomerase D	96	4.7619
BB4133	4397304	4397597	+	294	conserved hypothetical protein	14	4.7619
BB2680	2842921	2844375	-	1455	putative membrane protein	69	4.74227
arsC	2948701	2949144	-	444	arsenate reductase	21	4.72973
BB1392	1490517	1490834	+	318	conserved hypothetical protein	15	4.71698
BB2314	2464598	2465149	+	552	conserved hypothetical protein	26	4.71014
BB3542	3762010	3762264	+	255	putative phage excisionase	12	4.70588
BB3662	3875022	3875744	+	723	probable short-chain dehydrogenase	34	4.70263
BB4065	4323123	4324079	-	957	putative exported protein	45	4.70219
BB3204	3419989	3421563	-	1575	probable extracellular solute-binding protein	74	4.69841
BB1324	1413154	1414260	+	1107	putative molybdenum-binding protein	52	4.69738
BB2480	2632596	2633894	-	1299	putative membrane protein	61	4.69592
BB1526	1631035	1631823	+	789	Putative ABC transport system, ATP-binding protein	37	4.68948
BB0255	257463	257654	-	192	putative 4-oxalocrotonate tautomerase	9	4.6875
BB3735	3959605	3960717	-	1113	putative integral membrane protein	52	4.67206
BB2359	2513809	2514279	+	471	conserved hypothetical protein	22	4.67091
xseA	2148016	2149407	+	1392	exodeoxyribonuclease large subunit	65	4.66954
BB3710	3931511	3932410	-	900	putative binding-protein-dependent transport permease	42	4.66667
BB3762	3983971	3984570	+	600	conserved hypothetical protein	28	4.66667
BB3740	3963972	3965045	+	1074	putative exported protein	50	4.65549
BB1991	2129663	2130436	-	774	putative short chain dehydrogenase	36	4.65116
BB2795	2961440	2962192	-	753	putative ABC-transporter ATP-binding protein	35	4.64807
BB4155	4415886	4416638	-	753	putative DNA-binding protein	35	4.64807
BB1984	2121413	2122531	+	1119	sensor kinase protein	52	4.64701
BB4152	4411969	4414077	-	2109	exported protein, conserved	98	4.64675
BB1118	1201732	1202700	-	969	putative exported protein	45	4.64396
BB3763	3984567	3985277	+	711	conserved hypothetical protein	33	4.64135
BB0186	192733	193314	+	582	conserved hypothetical protein	27	4.63918
BB2324	2474494	2476650	+	2157	autotransporter	100	4.63607
BB3164	3376779	3377318	-	540	putative transferase	25	4.62963
BB3181	3396209	3396964	-	756	putative outer membrane (scaffolding) protein	35	4.62963
BB4091	4351113	4351652	+	540	putative haloacid dehalogenase-like hydrolase	25	4.62963
dnaG	3374239	3376269	-	2031	DNA primase	94	4.62826
BB3207	3423436	3424386	+	951	probable LysR-family transcriptional regulator	44	4.62671
BB3726	3949512	3950852	-	1341	putative integral membrane protein	62	4.62342
pcaC	4330622	4331032	-	411	4-carboxymuconolactone decarboxylase	19	4.62287
BB0379	391583	392296	-	714	transcriptional regulatory protein	33	4.62185
BB1875	1991464	1992957	-	1494	putative aldehyde dehydrogenase	69	4.61847
basR	2120683	2121354	+	672	response regulator protein	31	4.6131
BB1027	1108387	1109343	-	957	LysR-family transcriptional regulator	44	4.5977
maeB	3891399	3893705	+	2307	NADP-dependent malic enzyme	106	4.59471
BB5001	5322452	5323453	-	1002	putative transport system ATP-binding protein	46	4.59082
BB0768	800458	801438	-	981	putative exported protein	45	4.58716
BB0776	812110	812829	-	720	hypothetical protein	33	4.58333
BB0514	543053	544036	+	984	putative exported protein	45	4.57317
bopB	1724718	1725920	+	1203	putative outer protein B	55	4.5719
BB1335	1424173	1425639	+	1467	putative membrane transport protein	67	4.56714
BB3695	3915426	3917090	+	1665	putative AMP-binding protein	76	4.56456
ugpB	3424656	3425993	-	1338	glycerol-3-phosphate-binding periplasmic protein precursor	61	4.55904
BB2629	2791383	2791733	+	351	conserved hypothetical protein	16	4.5584
prpE	3951253	3953142	-	1890	propionate--CoA ligase	86	4.55026
aadA4	1318123	1318914	+	792	adenyltransferase	36	4.54545
BB3147	3359804	3360331	-	528	putative dioxygenase component	24	4.54545
BB3664	3876810	3877712	-	903	LysR-family transcriptional regulator	41	4.54042
BB0446	464157	465302	-	1146	putative metal-activated pyridoxal enzyme	52	4.53752
BB2333	2485289	2486368	+	1080	putative C4-dicarboxylate transporter	49	4.53704
BB4846	5162648	5163154	+	507	mce related protein	23	4.53649
prpD	3909810	3911267	+	1458	2-methylcitrate dehydratase	66	4.52675
BB4814	5126528	5127589	-	1062	putative glycosyl transferases	48	4.51977
BB4093	4352371	4353279	+	909	conserved hypothetical protein	41	4.51045
BB4044	4299592	4300701	+	1110	putative conserved exported protein	50	4.5045
BB4820	5133550	5133771	+	222	conserved hypothetical protein	10	4.5045
BB4047	4302616	4304325	+	1710	putative oxidoreductase	77	4.50292
BB4672	4969302	4970012	+	711	putative GntR-family transcriptional regulator	32	4.5007
BB4889	5197719	5198696	+	978	putative exported protein	44	4.49898
BB4599	4897119	4898252	+	1134	putative peptidase	51	4.49735
BB2612	2774169	2775503	+	1335	putative membrane protein	60	4.49438
BB0329	342645	343559	+	915	probable extracellular solute-binding protein	41	4.48087
linM18	2631738	2632541	+	804	bacteriocin	36	4.47761
BB1125	1208331	1210208	-	1878	putative long-chain-fatty-acid-CoA ligase	84	4.47284
BB1232	1325107	1325397	-	291	conserved hypothetical protein	13	4.46735
tonB	2118348	2119154	+	807	siderophore-mediated iron transport protein	36	4.46097
BB1581	1689417	1690649	+	1233	Putative reductase	55	4.46067
miaA	4317577	4318518	+	942	tRNA delta(2)-isopentenylpyrophosphate transferase	42	4.4586
BB4028	4278870	4280441	-	1572	putative binding-protein-dependent transport protein (periplasmic)	70	4.45293
BB4782	5086650	5087615	+	966	LysR-family transcriptional regulator	43	4.45135
BB0393	406072	406791	+	720	conserved hypothetical protein	32	4.44444
BB2591	2753388	2753702	-	315	putative flagellar protein	14	4.44444
BB2623	2786974	2787693	-	720	probable class-I glutamine amidotransferase)	32	4.44444
pdxK	3045589	3046443	-	855	pyridoxine kinase	38	4.44444
BB4051	4308348	4309247	+	900	LysR family transcriptional regulator	40	4.44444
BB2305	2443098	2444066	+	969	probable hydrolase	43	4.43756
livG	1239641	1240429	+	789	high-affinity branched-chain amino acid transport ATP-binding protein	35	4.43599
BB4069	4328857	4329600	+	744	GntR family transcriptional regulator	33	4.43548
BB1143	1226540	1227736	+	1197	conserved hypothetical protein	53	4.42774
BB4079	4337354	4338550	-	1197	putative CAIB/BAIF-family enzyme	53	4.42774
BB4671	4967907	4969103	-	1197	serine--glyoxylate aminotransferase	53	4.42774
BB1993	2131639	2132610	-	972	putative lipoprotein	43	4.42387
flaA	2701146	2702321	-	1176	flagellin	52	4.42177
BB1406	1500547	1501677	-	1131	putative LuxR-family transcriptional regulator	50	4.42087
rnr	2111957	2114377	+	2421	putative ribonuclease R	107	4.41966
BB1571	1678817	1679608	+	792	GntR-family transcriptional regulator	35	4.41919
BB4800	5107313	5108332	+	1020	putative exported protein	45	4.41176
BB1996	2134072	2134842	+	771	GntR family regulatory protein	34	4.40986
BB2027	2174347	2175435	+	1089	putative ABC transport protein, ATP-binding component	48	4.40771
BB4078	4336518	4337357	-	840	putative citrate lyase beta subunit	37	4.40476
BB3166	3378804	3379961	-	1158	putative tRNA synthetase	51	4.40415
BB1997	2134899	2136011	+	1113	putative malate dehydrogenase	49	4.40252
BB3157	3369073	3369390	-	318	putative membrane protein	14	4.40252
ascD	3427450	3428496	-	1047	CDP-6-deoxy-L-threo-D-glycero-4-hexulose-3-dehy drase reductase	46	4.39351
BB1531	1635785	1636582	-	798	Putative decarboxylase	35	4.38596
BB2789	2955463	2955759	+	297	putative membrane protein	13	4.3771
BB2193	2341960	2342142	-	183	phage-related putative membrane protein	8	4.37158
glgA	3023817	3025349	+	1533	glycogen synthase	67	4.37052
BB2058	2203122	2203556	+	435	putative lipoprotein	19	4.36782
BB0764	796891	797280	+	390	conserved hypothetical protein	17	4.35897
BB1209	1303257	1304174	-	918	probable LysR-family transcriptional regulator	40	4.3573
BB0571	600004	600738	-	735	putative branched-chain amino acid transport ATP-binding protein	32	4.35374
BB3212	3429053	3429925	-	873	conserved hypothetical protein	38	4.35281
BB1394	1491590	1491934	+	345	putative membrane protein	15	4.34783
BB2631	2793081	2794253	+	1173	enoly-CoA hydratase	51	4.34783
BB2364	2519058	2520692	+	1635	ABC transport protein, ATP-binding component	71	4.34251
BB1847	1954446	1955183	+	738	putative haloacid-type dehydrogenase	32	4.33604
BB0113	115216	115515	+	300	conserved hypothetical protein	13	4.33333
BB2315	2465264	2466556	-	1293	putative acyl coenzyme A thioester hydrolase	56	4.33101
ggt	4306487	4308241	-	1755	gamma-glutamyltranspeptidase	76	4.33048
BB4780	5084870	5085655	-	786	putative short chain dehydrogenase	34	4.3257
BB0779	815064	817331	-	2268	putative membrane protein	98	4.32099
BB3182	3397094	3397765	+	672	putative two-component response regulator	29	4.31548
BB3190	3403666	3403920	-	255	conserved hypothetical protein	11	4.31373
fhaS	2453379	2462999	+	9621	adhesin	415	4.31348
alcC	4137580	4139436	+	1857	alcaligin biosynthesis protein	80	4.30802
BB1028	1109472	1110446	+	975	putative exported protein	42	4.30769
lpxD	2778590	2779681	+	1092	UDP-3-O-[3-hydroxymyristoyl] glucosamine N-acyltransferase	47	4.30403
exbB	2119156	2120133	+	978	MotA/TolQ/ExbB proton channel family protein	42	4.29448
BB0167	176260	176913	+	654	conserved hypothetical protein	28	4.28135
bph1	4666493	4667170	+	678	histone protein	29	4.27729
BB4085	4343951	4345213	+	1263	putative 3-isopropylmalate dehydratase large subunit	54	4.27553
exbD	2120133	2120600	+	468	biopolymer transport protein ExbD/TolR	20	4.2735
BB3132	3341517	3342686	-	1170	conserved hypothetical protein	50	4.2735
fabD	3979917	3980852	-	936	malonyl CoA-acyl carrier protein transacylase	40	4.2735
BB1147	1230523	1231272	+	750	probable ATP-binding component of ABC transporter	32	4.26667
ugpQ	3213573	3214322	+	750	glycerophosphoryl diester phosphodiesterase	32	4.26667
BB2482	2634461	2635468	-	1008	putative extracellular solute-binding protein	43	4.26587
BB2316	2466568	2467554	-	987	putative exported protein	42	4.25532
BB3878	4117679	4118290	+	612	conserved hypothetical protein	26	4.24837
BB4075	4333745	4334545	+	801	putative oxidoreductase	34	4.24469
BB2304	2440624	2443098	+	2475	putative competence protein	105	4.24242
BB3711	3932418	3933338	-	921	putative binding-protein-dependent transport permease	39	4.23453
BB4387	4673967	4675076	-	1110	possible membrane protein	47	4.23423
BB3731	3954697	3955641	-	945	putative LysR-family transcriptional regulator	40	4.2328
parC	3445950	3448265	-	2316	topoisomerase IV subunit A	98	4.23143
BB3683	3901344	3902123	-	780	putative GntR-family transcriptional regulator	33	4.23077
BB2261	2391545	2392348	+	804	probable enoyl-CoA hydratase/isomerase	34	4.22886
BB0376	388153	388602	+	450	putative membrane protein	19	4.22222
BB0165	174677	175624	+	948	putative exported protein	40	4.21941
BB3739	3963200	3963910	+	711	putative integral membrane protein	30	4.21941
ureE	4601604	4602221	-	618	urease accessory protein	26	4.20712
livF	1240422	1241111	+	690	high-affinity branched-chain amino acid transport ATP-binding protein	29	4.2029
BB3702	3922946	3923302	-	357	putative conserved inner membrane protein	15	4.20168
BB4818	5131850	5132563	-	714	conserved hypothetical protein	30	4.20168
BB2512	2665536	2665916	+	381	putative heat shock protein	16	4.19948
ackA	1482604	1483794	-	1191	acetate kinase	50	4.19815
BB4832	5142717	5143550	+	834	conserved hypothetical protein	35	4.19664
BB2340	2492629	2493987	+	1359	conserved hypothetical protein	57	4.19426
BB2026	2173421	2174350	+	930	putative ABC transport protein, inner membrane component	39	4.19355
BB3753	3976820	3977320	-	501	putative integral membrane protein	21	4.19162
BB0995	1074924	1075973	-	1050	putative dipeptidase	44	4.19048
BB3148	3360337	3361602	-	1266	putative dioxygenase hydroxylase component	53	4.18641
BB0191	197471	198163	-	693	conserved hypothetical protein	29	4.1847
BB1280	1371654	1372562	+	909	putative exported protein	38	4.18042
BB1130	1214640	1215287	-	648	probable outer membrane protein	27	4.16667
fabG	2393937	2394728	+	792	3-oxoacyl-[acyl-carrier protein] reductase	33	4.16667
BB3009	3214335	3215198	+	864	conserved hypothetical protein	36	4.16667
trxC	3229523	3229906	+	384	thioredoxin 2	16	4.16667
BB3541	3761890	3762009	+	120	phage-related hypothetical protein	5	4.16667
BB3737	3962288	3962743	+	456	conserved hypothetical protein	19	4.16667
BB4087	4345725	4346588	+	864	putative isocitrate lyase-family enzyme	36	4.16667
BB4219	4493739	4494050	-	312	conserved hypothetical protein	13	4.16667
BB4491	4790545	4790928	-	384	putative exported protein	16	4.16667
BB4843	5159879	5160862	+	984	putative exported protein	41	4.16667
BB3725	3947321	3949366	-	2046	acetyl-coenzyme A synthetase	85	4.15445
BB2823	2985567	2986553	-	987	putative exported protein	41	4.154
BB2858	3020645	3021583	+	939	Putative transcriptional regulatory protein	39	4.15335
BB0967	1043800	1045509	-	1710	putative dehydrogenase	71	4.15205
BB4781	5085666	5086484	-	819	conserved hypothetical protein	34	4.1514
lpxB	2781000	2782181	+	1182	lipid-A-disaccharide synthase	49	4.14552
BB0607	635991	637511	+	1521	AMP-binding enzyme	63	4.14201
ribF	2319955	2320920	-	966	riboflavin biosynthesis protein	40	4.14079
BB0749	784138	784476	+	339	putative lipoprotein	14	4.12979
BB0166	175625	176230	+	606	putative exported protein	25	4.12541
fimX	3670933	3671538	+	606	fimbrial protein	25	4.12541
BB0753	787280	788614	-	1335	coenzyme A ligase	55	4.11985
BB1579	1686779	1688065	+	1287	Putative membrane protein	53	4.1181
BB0996	1076032	1077150	-	1119	probable ABC transporter ATP-binding protein	46	4.11081
BB4109	4370586	4370804	+	219	conserved hypothetical protein	9	4.10959
BB1640	1739436	1740920	+	1485	hypothetical protein	61	4.10774
BB2478	2630695	2631741	+	1047	conserved hypothetical protein	43	4.10697
BB2009	2146636	2147049	-	414	putative biopolymer transport protein	17	4.10628
BB2621	2783555	2784382	-	828	conserved hypothetical protein	34	4.10628
BB0484A	518018	518212	-	195	hypothetical protein	8	4.10256
moaA	1414271	1415368	+	1098	molybdenum cofactor biosynthesis protein	45	4.09836
BB2592	2753699	2754970	-	1272	hypothetical protein	52	4.08805
BB0190	196476	197456	-	981	putative integrase/recombinase	40	4.07747
hslV	186631	187170	-	540	ATP-dependent protease heat shock protein	22	4.07407
wbmG	146046	146978	+	933	nucleotide sugar epimerase/dehydratase	38	4.07288
ispG	3389500	3390801	-	1302	1-hydroxy-2-methyl-2-(E)-butenyl4-diphosphate synthase	53	4.07066
BB4842	5159159	5159797	+	639	putative outer membrane protein	26	4.06886
BB3046	3250349	3251332	+	984	putative exported protein	40	4.06504
BB1393	1490880	1491593	+	714	putative membrane protein	29	4.06162
smpB	2790426	2790893	-	468	SsrA-binding protein	19	4.05983
dadA	3425998	3427254	-	1257	D-amino acid dehydrogenase small subunit	51	4.05728
BB3712	3933400	3934953	-	1554	putative binding-protein-dependent transport periplasmic protein	63	4.05405
hslU	185275	186609	-	1335	ATP-dependent Hsl protease ATP-binding subunit	54	4.04494
BB1273	1364381	1365370	+	990	putative exported protein	40	4.0404
BB2473	2627650	2628492	-	843	putative AraC-family transcriptional regulator	34	4.03321
BB2721	2884328	2884699	-	372	Putative transcriptional regulator	15	4.03226
BB3495	3738513	3738935	-	423	phage-related conserved hypothetical protein	17	4.01891
BB3734	3958688	3959608	+	921	probable LysR-family transcriptional regulator	37	4.01737
BB2217	2357061	2357309	+	249	phage-related hypothetical protein	10	4.01606
BB3141	3354520	3355839	+	1320	putative acyl-CoA ligase	53	4.01515
BB0509	538048	538995	-	948	prolyl iminopeptidase	38	4.00844
BB1972	2108929	2109876	-	948	putative membrane protein	38	4.00844
wbmD	149720	150742	-	1023	putative membrane protein	41	4.00782
tesA	3210845	3211393	+	549	acyl-CoA thioesterase I precursor	22	4.00729
BB3547	3766136	3767308	+	1173	conserved hypothetical protein	47	4.00682
BB1865	1982053	1982676	-	624	Maf-like protein	25	4.00641
cyaD	338833	340155	+	1323	cyclolysin secretion protein	53	4.00605
BB0748	783714	784088	+	375	putative exported protein	15	4
BB1536	1640337	1641236	+	900	Putative LysR-family transcriptional regulator	36	4
BB2511	2665076	2665450	-	375	endonuclease	15	4
BB2841	3006232	3006531	-	300	conserved hypothetical protein	12	4
alaS	3403907	3406531	-	2625	alanyl-tRNA synthetase	105	4
BB4049	4305355	4306479	+	1125	conserved hypothetical protein	45	4
virB6	519095	520147	-	1053	plasmid-related membrane protein	42	3.9886
BB0818	861007	862185	+	1179	hypothetical protein	47	3.98643
BB1618	1722923	1723198	+	276	hypothetical protein	11	3.98551
ilvB	3344127	3345809	-	1683	acetolactate synthase large subunit	67	3.98099
BB2186	2337578	2337778	-	201	phage-related conserved hypothetical protein	8	3.9801
BB4048	4304361	4305341	+	981	putative exported protein	39	3.97554
idnO	5282209	5282988	+	780	gluconate 5-dehydrogenase	31	3.97436
glyS	4348978	4351116	+	2139	glycyl-tRNA synthetase beta chain	85	3.97382
BB4831	5141291	5142448	-	1158	putative bifunctional protein	46	3.97237
BB0504	534503	534754	-	252	putative exported protein	10	3.96825
BB0652	686130	687137	-	1008	putative exported protein	40	3.96825
BB1538	1642125	1643840	+	1716	Putative membrane protein	68	3.9627
bscI	1726928	1727356	+	429	putative type III secretion protein	17	3.9627
hisS	3388161	3389447	-	1287	histidyl-tRNA synthetase	51	3.9627
rnhB	2782168	2782773	+	606	ribonuclease HII	24	3.9604
tgt	1456158	1457294	-	1137	queuine tRNA-ribosyltransferase	45	3.95778
hyuB	324477	326474	+	1998	hydantoin utilization protein B	79	3.95395
fumC	4311428	4312819	-	1392	fumarate hydratase class II	55	3.95115
BB2291	2420970	2421602	+	633	probable TetR-family transcriptional regulator	25	3.94945
BB4088	4346585	4347775	-	1191	probable transporter	47	3.94626
BB0544	572943	573905	-	963	putative exported protein	38	3.946
glyA	743080	744372	-	1293	serine hydroxymethyltransferase	51	3.94432
BB0209	215743	217467	-	1725	putative ATP-dependent RNA helicase	68	3.94203
BB2044	2192119	2193210	-	1092	putative exported protein	43	3.93773
BB0455	483720	485294	+	1575	putative substrate-CoA ligase	62	3.93651
BB2635	2796436	2797452	-	1017	conserved hypothetical protein	40	3.93314
rplF	44421	44954	+	534	50S ribosomal protein L6	21	3.93258
BB4776	5081830	5082948	-	1119	putative iron(III)-transport ATP-binding protein	44	3.93208
htpG	530986	532893	+	1908	heat shock protein	75	3.93082
BB0164	173851	174690	+	840	probable ATP-binding component of ABC transporter	33	3.92857
BB1643	1744252	1746699	+	2448	putative inner membrane transport protein	96	3.92157
BB2319	2469674	2470489	+	816	putative thiol:disulfide interchange protein	32	3.92157
BB2806	2970275	2970427	+	153	putative membrane protein	6	3.92157
BB4841	5157389	5158867	+	1479	glutamate synthase [NADPH] small chain precursor	58	3.92157
BB3178	3391311	3392459	-	1149	conserved hypothetical protein	45	3.91645
BB2056	2201949	2202689	-	741	putative exported endonulease	29	3.91363
BB0872	926212	927183	-	972	putative thymidylate synthase	38	3.90947
BB2628	2790959	2791393	+	435	conserved hypothetical protein	17	3.90805
BB2842	3006622	3006954	+	333	Conserved hypothetical protein	13	3.9039
BB0464	492299	493531	+	1233	putative dehydratase/racemase	48	3.89294
BB2003	2141363	2142955	-	1593	conserved integral membrane protein	62	3.89203
BB4833	5143696	5146239	-	2544	putative sodium/hydrogen exchanger family	99	3.89151
rpoN	5231013	5232452	-	1440	RNA polymerase sigma-54 factor	56	3.88889
pyrB	2204039	2205376	+	1338	aspartate transcarbamoylase	52	3.8864
BB3225	3442139	3444739	+	2601	conserved inner membrane protein	101	3.88312
BB3732	3955741	3957234	-	1494	putative oxidoreductase	58	3.8822
BB1543	1648282	1649313	+	1032	Conserved hypothetical protein	40	3.87597
BB4086	4345210	4345725	+	516	putative 3-isopropylmalate dehydratase small subunit	20	3.87597
BB4801	5108389	5109369	+	981	thymidine diphosphoglucose 4,6-dehydratase	38	3.8736
bfrH	3869831	3872335	-	2505	putative ferric siderophore receptor	97	3.87226
BB1519	1623207	1623878	-	672	Putative GntR-family transcriptional regulator	26	3.86905
BB2065	2209379	2210542	+	1164	conserved hypothetical protein	45	3.86598
BB2983	3172391	3172882	+	492	putative membrane protein	19	3.86179
pth	963242	963889	+	648	peptidyl-tRNA hydrolase	25	3.85802
BB0479	511809	512819	+	1011	hypothetical protein	39	3.85757
vag8	1979287	1982034	+	2748	autotransporter	106	3.85735
BB2862	3025361	3028549	+	3189	putative alpha-amylase	123	3.85701
BB1575	1682826	1683551	+	726	Putative acetyl-CoA synthetase	28	3.85675
BB4603	4904056	4904937	-	882	hypothetical protein	34	3.85488
BB1149	1232195	1232974	+	780	probable short chain dehydrogenase	30	3.84615
BB1832	1936653	1937120	+	468	putative exported protein	18	3.84615
BB2343	2496211	2497302	+	1092	conserved hypothetical protein	42	3.84615
moaB	1416768	1417289	-	522	molybdenum cofactor biosynthesis protein	20	3.83142
BB3696	3917102	3917623	+	522	putative transferase	20	3.83142
BB4710	5012764	5013912	+	1149	probable acyl-CoA dehydrogenase	44	3.82942
purN	2320980	2321633	+	654	phosphoribosylglycinamide formyltransferase 1	25	3.82263
bfrG	1384005	1386203	+	2199	putative TonB-dependent receptor	84	3.81992
BB1054	1136220	1137188	+	969	LysR-family transcriptional regulator	37	3.81837
BB2118	2264805	2265485	+	681	conserved hypothetical protein	26	3.81791
BB2014	2151689	2152894	+	1206	putative thiolase	46	3.81426
BB4033	4288919	4290046	+	1128	putative chorismate-binding enzyme	43	3.81206
BB0992	1072011	1073453	-	1443	probable pyridine nucleotide-disulphide oxidoreductase	55	3.8115
BB0550	578888	579097	-	210	hypothetical protein	8	3.80952
BB0964	1041745	1042374	-	630	hypothetical protein	24	3.80952
BB2120	2267596	2268225	+	630	conserved hypothetical protein	24	3.80952
BB4875	5184074	5184388	-	315	conserved hypothetical protein	12	3.80952
BB1226	1320371	1321657	-	1287	putative membrane protein	49	3.8073
BB1409	1503780	1504226	-	447	conserved hypothetical protein	17	3.80313
BB1123	1206716	1207504	-	789	putative enoyl-CoA hydratase	30	3.80228
fdx	2411592	2411933	+	342	ferredoxin, 2Fe-2S	13	3.80117
BB0654	688637	689557	-	921	LysR-family transcriptional regulator	35	3.80022
pepA	3960771	3962270	+	1500	cytosol aminopeptidase	57	3.8
BB1976	2114502	2115239	+	738	putative tRNA/rRNA methyltransferase	28	3.79404
BB2179	2327313	2329925	-	2613	putative exported protein	99	3.78875
BB1641	1740962	1742149	-	1188	putative exported protein	45	3.78788
BB2787	2953721	2954434	+	714	probable short-chain dehydrogenase	27	3.78151
BB1549	1655162	1656166	-	1005	Putative amino acid ABC transport system, membrane protein	38	3.78109
BB0284	288069	289100	+	1032	putative exported protein	39	3.77907
BB4082	4341212	4341979	-	768	carnitinyl-CoA dehydratase	29	3.77604
BB1992	2130583	2131536	-	954	putative D-isomer specific 2-hydroxyacid dehydrogenase	36	3.77358
BB0782	820271	821650	-	1380	putative type II secretion system protein	52	3.76812
BB1527	1631908	1632252	+	345	Putative membrane protein	13	3.76812
BB1516	1620752	1621813	-	1062	Putative ABC transport system, solute-binding protein	40	3.76648
BB4095	4353755	4354285	+	531	peptide deformylase	20	3.76648
BB1212	1305174	1306607	-	1434	putative exported protein	54	3.76569
malQ	3037967	3039985	+	2019	4-alpha-glucanotransferase	76	3.76424
BB3221	3437763	3438374	-	612	putative MarR-family transcriptional regulator	23	3.75817
fabI	1481834	1482607	-	774	enoyl-[acyl-carrier-protein] reductase [NADH]	29	3.74677
BB1971	2107561	2108868	-	1308	putative membrane protein	49	3.74618
BB2685	2848542	2849396	+	855	putative 2-pyrone-4,6-dicarboxylic acid hydrolase	32	3.74269
BB3744	3968063	3968650	-	588	hypothetical protein	22	3.7415
BB0698	733672	734286	-	615	putative membrane protein	23	3.73984
rplY	962550	963164	+	615	50S ribosomal protein L25	23	3.73984
BB1552	1658393	1658713	-	321	Putative exported protein	12	3.73832
fabH	3980934	3981923	-	990	3-oxoacyl-[acyl-carrier-protein] synthase III	37	3.73737
BB2856	3017095	3018861	-	1767	Putative pyruvate dehyrdogenase	66	3.73514
BB1225	1318920	1320365	-	1446	probable amidase	54	3.73444
BB1029	1110443	1111219	+	777	putative enoyl-CoA hydratase/isomerase	29	3.7323
BB3385	3616272	3616673	+	402	conserved hypothetical protein	15	3.73134
BB1146	1229658	1230515	+	858	putative inner membrane component of binding-protein-dependent transport system	32	3.7296
dapF	198190	199101	-	912	diaminopimelate epimerase	34	3.72807
BB2766	2931336	2932274	-	939	Putative short chain dehydrogenase	35	3.72737
BB1346	1437223	1438242	+	1020	putative exported protein	38	3.72549
argD	2127004	2128185	-	1182	putative acetylornithine aminotransferase	44	3.7225
fabG	3979163	3979915	-	753	3-oxoacyl-[acyl-carrier protein] reductase	28	3.71846
BB4074	4332834	4333748	+	915	putative 2-hydroxy-3-oxopropionate reductase	34	3.71585
BB4770	5074585	5075634	+	1050	putative dioxygenase	39	3.71429
BB0777	812826	814037	-	1212	hypothetical protein	45	3.71287
BB0763	796105	796887	+	783	enoyl CoA dehydratase/isomerase	29	3.7037
BB2404	2559119	2559577	-	459	putative exported protein	17	3.7037
BB3761	3983269	3983862	-	594	conserved hypothetical protein	22	3.7037
BB3937	4185683	4185925	-	243	hypothetical protein	9	3.7037
rkpK	5127586	5128908	-	1323	putative UDP-glucose 6-dehydrogenase	49	3.7037
BB4888	5196545	5197462	-	918	putative reductase	34	3.7037
tsr	2709829	2711535	+	1707	methyl-accepting chemotaxis protein I	63	3.69069
BB0979	1058269	1058730	+	462	putative universal stress protein	17	3.67965
BB0644	677857	678672	-	816	ABC transporter ATP-binding protein	30	3.67647
BB3158	3369624	3370031	-	408	putative phage-related protein	15	3.67647
BB2784	2950338	2950718	-	381	putative transcriptional regulator	14	3.67454
BB2793	2959894	2960655	+	762	Putative membrane protein	28	3.67454
BB0400	413097	413804	-	708	putative branched-chain amino acid transport ATP-binding ABC transporter	26	3.67232
mucB	3974653	3975714	-	1062	putative sigma factor regulatory protein	39	3.67232
BB2735	2897089	2898123	+	1035	putative nonspecific acid phosphatase precursor	38	3.6715
BB2844	3007388	3008314	+	927	putative membrane protein	34	3.66775
BB0423	437694	438593	+	900	putative hydrolase	33	3.66667
BB0786	824996	825595	-	600	putative exported protein	22	3.66667
BB3393	3631345	3631617	+	273	conserved hypothetical protein	10	3.663
BB1878	1995162	1996226	-	1065	putative acetylpolyamine aminohydrolase	39	3.66197
BB3824	4051800	4052318	-	519	probable GnaT-family acetyltransferase	19	3.66089
BB2941	3124807	3127620	-	2814	putative autotransporter	103	3.66027
BB1520	1624028	1624519	-	492	Putative AsnC-family transcriptional regulator	18	3.65854
cyaA	331400	336622	+	5223	bifunctional hemolysin-adenylate cyclase precursor	191	3.6569
BB1839	1943595	1944005	+	411	putative cytochrome c	15	3.64964
BB4821	5133943	5134545	-	603	SCO1/SenC family protein	22	3.64842
BB4157	4417949	4419211	-	1263	putative membrane protein	46	3.64212
BB0721	756890	758182	+	1293	putative membrane protein	47	3.63496
BB1156	1238682	1239644	+	963	probable permease component of branched-chain amino acid transporter	35	3.63448
BB2776	2942636	2943103	+	468	putative 4-hydroxybenzoyl-CoA thioesterase	17	3.63248
fimA	3183761	3184366	-	606	fimbrial protein	22	3.63036
mucD	3973128	3974615	-	1488	serine protease	54	3.62903
BB3034	3238074	3239975	+	1902	putative membrane protein	69	3.62776
BB2401	2555883	2556434	+	552	conserved hypothetical protein	20	3.62319
BB4778	5084151	5084648	-	498	conserved hypothetical protein	18	3.61446
BB4813	5125760	5126506	-	747	AraC-family transcriptional regulator	27	3.61446
BB3131	3340317	3341480	-	1164	probable acyl-CoA dehydrogenase	42	3.60825
BB4825	5137149	5137871	-	723	putative membrane protein	26	3.59613
fhaC	3177238	3178989	-	1752	hemolysin activator-like protein	63	3.59589
BB4798	5105178	5105957	-	780	probable enoyl-CoA hydratase	28	3.58974
BB3224	3441028	3442032	+	1005	putative cell surface protein	36	3.58209
BB3242	3469264	3469989	+	726	putative toxin	26	3.58127
accB	5035852	5036298	+	447	biotin carboxyl carrier protein of acetyl-CoA carboxylase	16	3.57942
BB0182	189312	189815	-	504	putative regulatory protein	18	3.57143
BB1357	1450258	1451685	-	1428	conserved hypothetical protein	51	3.57143
BB1843	1947310	1948149	+	840	conserved hypothetical protein	30	3.57143
fliK	2745640	2746983	-	1344	flagellar hook-length control protein	48	3.57143
cmk	3711686	3712357	-	672	cytidylate kinase	24	3.57143
BB0404	416844	418076	+	1233	putative branched-chain amino acid binding protein	44	3.56853
rfbD	181954	182850	-	897	dTDP-4-dehydrorhamnose reductase	32	3.56745
BB4410	4695105	4696730	+	1626	conserved hypothetical protein	58	3.56704
BB4592	4889496	4891124	+	1629	putative binding-protein-dependent transport protein	58	3.56047
BB3529	3756630	3756938	+	309	phage-related hypothetical protein	11	3.55987
BB0102	100787	101686	+	900	putative dihydrodipicolinate synthase	32	3.55556
BB4123	4387679	4388269	-	591	putative exported protein	21	3.5533
BB0595	624159	624581	+	423	hypothetical protein	15	3.5461
BB4027	4277804	4278790	-	987	putative binding-protein-dependent permease	35	3.5461
BB2774	2940304	2941488	+	1185	Putative ketoacyl CoA thiolase	42	3.5443
BB1414	1506580	1507059	+	480	putative membrane protein	17	3.54167
BB3010	3215202	3216617	-	1416	putative pyridine nucleotide-disulfide oxidoreductase	50	3.53107
BB2746	2911703	2912665	+	963	putative exported protein	34	3.53063
BB3688	3908602	3909792	+	1191	conserved hypothetical protein	42	3.52645
BB4029	4280560	4281495	-	936	putative glycosyl transferase	33	3.52564
BB4484	4779819	4780754	+	936	putative lipase	33	3.52564
BB1978	2116578	2117258	+	681	conserved hypothetical protein	24	3.52423
BB0755	789277	790440	-	1164	putative acyl-CoA dehyrdogenase	41	3.52234
BB1533	1637373	1638167	-	795	putative creatinine amidohydrolase	28	3.52201
BB0830	874929	875354	-	426	putative membrane protein	15	3.52113
kdgT	3433179	3434201	-	1023	2-keto-3-deoxygluconate permease	36	3.51906
BB4812	5124780	5125661	-	882	putative membrane protein	31	3.51474
BB2216	2356009	2357061	+	1053	phage-related conserved hypothetical protein	37	3.51377
BB1534	1638206	1639174	-	969	putative exported protein	34	3.50877
bscW	1735704	1736102	+	399	hypothetical protein	14	3.50877
BB3264	3494380	3494607	-	228	putative exported protein	8	3.50877
BB3296	3528972	3529313	-	342	ferredoxin	12	3.50877
BB3802	4024135	4024419	+	285	BolA-like protein	10	3.50877
BB4319	4598502	4599956	-	1455	putative aldehyde dehydrogenase	51	3.50515
BB2969	3156837	3157550	+	714	probable cytochrome C	25	3.5014
eno	3923384	3924670	-	1287	enolase	45	3.4965
BB3465	3708918	3709232	-	315	putative membrane protein	11	3.49206
glgX	3034099	3036219	+	2121	probable glycosyl hydrolase	74	3.48892
BB1163	1244354	1245586	+	1233	putative membrane transport protein	43	3.48743
BB0990	1069793	1070710	+	918	probable LysR-family transcriptional regulator	32	3.48584
mscL	5179080	5179538	-	459	large-conductance mechanosensitive channel	16	3.48584
BB0469	499663	501126	+	1464	short-chain fatty acids transporter	51	3.48361
BB0508	537837	538037	-	201	conserved hypothetical protein	7	3.48259
BB2363	2518253	2519056	+	804	ABC transport protein inner membrane component	28	3.48259
BB3498	3739722	3739922	-	201	phage-related hypothetical protein	7	3.48259
BB3969	4217819	4218421	+	603	conserved hypothetical protein	21	3.48259
BB0407	420370	420714	-	345	putative exported protein	12	3.47826
BB0512	540796	542061	+	1266	conserved hypothetical protein	44	3.47551
BB2134	2282449	2284233	+	1785	putative membrane protein	62	3.47339
uppS	2771163	2772056	+	894	undecaprenyl pyrophosphate synthetase	31	3.46756
bscP	1731285	1731833	+	549	hypothetical protein	19	3.46084
ileS	2317104	2319965	-	2862	isoleucyl-tRNA synthetase	99	3.45912
BB2321	2471352	2471669	+	318	hypothetical protein	11	3.45912
BB0803	843287	844096	+	810	conserved hypothetical protein	28	3.45679
BB1401	1496509	1496913	-	405	conserved hypothetical protein	14	3.45679
BB1547	1653617	1654369	-	753	Putative amino acid ABC transport system, ATP-binding protein	26	3.45286
acnA	3905852	3908545	+	2694	aconitate hydratase	93	3.45212
BB3678	3897626	3897886	-	261	conserved hypothetical protein	9	3.44828
BB0781	818578	820203	-	1626	putative type II secretion system protein	56	3.44403
BB1378	1476003	1476467	+	465	conserved hypothetical protein	16	3.44086
BB3387	3624711	3625613	-	903	putative dehydratase	31	3.433
adhI	5150254	5151360	-	1107	alcohol dehydrogenase class III	38	3.4327
BB2896	3067376	3068191	-	816	putative exported protein	28	3.43137
BB4092	4351656	4352384	+	729	probable acyltransferase	25	3.42936
glmU	5130402	5131775	-	1374	UDP-N-acetylglucosamine synthesis bifunctional protein	47	3.42067
BB1646	1748515	1748865	+	351	putative anti-sigma factor antagonist	12	3.4188
BB3461	3705109	3705693	-	585	conserved hypothetical protein	20	3.4188
fdsB	1410870	1412450	-	1581	NAD-dependent formate dehydrogenase beta subunit	54	3.41556
BB0849	895578	896075	+	498	hypothetical protein	17	3.41365
folA	925684	926181	-	498	dihydrofolate reductase	17	3.41365
BB1590	1697695	1698192	+	498	Putative dioxygenase (small subunit)	17	3.41365
BB2092	2237889	2238152	+	264	integral membrane protein	9	3.40909
BB3872	4109259	4110491	-	1233	methylaspartate ammonia-lyase	42	3.40633
BB1160	1242223	1243104	-	882	putative lysR-family transcriptional regulator	30	3.40136
BB1742	1829704	1830645	+	942	putative 3-hydroxyacyl-CoA dehydrogenase	32	3.39703
BB0310	314393	315187	+	795	putative transcriptional regulator	27	3.39623
BB1532	1636582	1637376	-	795	putative aldolase	27	3.39623
BB0570	599177	600001	-	825	putative hydrolase	28	3.39394
maeB	1472406	1474793	+	2388	NADP-dependent malic enzyme	81	3.39196
BB0118	120194	121078	-	885	putative membrane protein	30	3.38983
BB1580	1688078	1689316	+	1239	Putative membrane protein	42	3.38983
BB2302	2435248	2435424	+	177	hypothetical protein	6	3.38983
pitA	1491955	1493430	-	1476	probable phosphate transporter	50	3.38753
BB3276	3505727	3506287	-	561	putative membrane protein	19	3.38681
cysI	409559	411301	-	1743	putative sulfite reductase	59	3.38497
BB2010	2147046	2147666	-	621	putative biopolymer transport protein	21	3.38164
BB3001	3205955	3206575	-	621	hypothetical protein	21	3.38164
BB2049	2196343	2197260	+	918	Putative beta-lactamase	31	3.37691
BB2630	2791930	2793084	+	1155	probable acyl-CoA dehydrogenase	39	3.37662
BB0561	590154	590864	-	711	conserved hypothetical protein	24	3.37553
nodI	3507170	3508117	-	948	ABC, transporter, ATP-binding protein	32	3.37553
sphB3	2431250	2434480	+	3231	serine protease	109	3.37357
amiC	4313579	4314823	+	1245	N-acetylmuramoyl-L-alanine amidase	42	3.37349
BB1334	1423658	1424161	+	504	AhpC/TSA-family protein	17	3.37302
BB0917	988824	990395	+	1572	putative regulatory protein	53	3.3715
bscF	1715899	1716165	-	267	putative type III secretion protein	9	3.37079
BB1539	1643837	1644727	-	891	Putative LysR-family transcriptional regulator	30	3.367
wcbP	3098565	3099338	-	774	putative oxidoreductase	26	3.35917
BB2873	3048685	3049191	+	507	putative membrane protein	17	3.35306
alr	1746696	1747859	-	1164	alanine racemase, catabolic	39	3.35052
BB2483	2635493	2636119	-	627	putative isochorismatase	21	3.34928
BB0158	169792	170628	-	837	putative exported protein	28	3.34528
BB0591	619489	620655	+	1167	acyl-CoA dehydrogenase	39	3.3419
BB1348	1439643	1441019	+	1377	putative exported protein	46	3.3406
BB0985	1064650	1065339	+	690	hypothetical protein	23	3.33333
ptsH	2302451	2302720	+	270	phosphocarrier protein HPr	9	3.33333
tsr	2733170	2735002	+	1833	methyl-accepting chemotaxis protein I	61	3.32788
BB4024	4274919	4275911	-	993	putative ABC transport ATP-binding subunit	33	3.32326
BB1148	1231294	1232166	+	873	conserved hypothetical protein	29	3.32188
BB4483	4779001	4779813	+	813	putative enoyl-CoA hydratase/isomerase	27	3.32103
BB0904	963886	964668	+	783	putative membrane protein	26	3.32056
BB0370	382989	383711	+	723	ABC transport system ATP-binding protein	24	3.3195
BB2025	2172126	2173271	+	1146	putative ABC transport solute-binding protein	38	3.31588
BB0612	644138	645163	+	1026	putative enoyl-CoA hydratase	34	3.31384
BB3357	3586349	3586861	-	513	putative superoxide dismutase	17	3.31384
BB0707	741557	743065	+	1509	probable GntR-family transcriptional regulator	50	3.31345
cyaB	336629	338836	+	2208	cyclolysin secretion ATP-binding protein	73	3.30616
virB5	520863	521588	-	726	plasmid-related exported protein	24	3.30579
BB0989	1068685	1069683	-	999	putative exported protein	33	3.3033
wbmE	148416	149597	-	1182	putative exported protein	39	3.29949
cyaE	340157	341581	+	1425	cyclolysin secretion protein	47	3.29825
BB3516	3751654	3751926	-	273	phage-related hypothetical protein	9	3.2967
BB0703	737882	738367	+	486	conserved hypothetical protein	16	3.29218
lexA	2401510	2402238	-	729	LexA repressor	24	3.29218
leuC	2979512	2980939	+	1428	3-isopropylmalate dehydratase large subunit	47	3.29132
BB1475	1579051	1579749	+	699	putative exported protein	23	3.29041
tar	2737658	2739268	+	1611	methyl-accepting chemotaxis protein	53	3.28988
lepA	3971204	3972997	-	1794	GTP-binding protein	59	3.28874
BB0401	413821	414702	-	882	putative branched-chain amino acid transport permease	29	3.28798
BB4228	4502054	4504030	+	1977	hypothetical protein	65	3.28781
stbB	2626915	2627340	-	426	putative plasmid stability protein	14	3.28638
BB2833	2999780	2999992	-	213	Hypothetical protein	7	3.28638
BB3174	3387521	3388159	-	639	putative membrane protein	21	3.28638
gloA	4353350	4353745	+	396	lactoylglutathione lyase	13	3.28283
BB0169	178305	179249	+	945	probable class IV aminotransferase	31	3.28042
acnA	1431238	1433922	+	2685	aconitate hydratase	88	3.27747
BB4803	5111551	5112039	+	489	AsnC-family transcriptional regulator	16	3.27198
BB0475	506183	507772	-	1590	putative sulfatase	52	3.27044
BB2790	2955920	2956867	-	948	Conserved hypothetical protein	31	3.27004
BB0780	817328	818581	-	1254	putative type II secretion system protein	41	3.26954
BB1819	1924087	1925799	-	1713	putative exported protein	56	3.26912
BB0970	1048188	1049933	+	1746	conserved hypothetical protein	57	3.2646
BB1213	1306703	1307131	+	429	putative membrane protein	14	3.2634
BB3574	3796265	3797122	+	858	putative nitroreductase	28	3.2634
BB0719	755365	756345	+	981	putative ABC transporter periplasmic solute-binding protein	32	3.26198
BB4309	4586940	4587737	+	798	putative transport system permease protein	26	3.25815
BB2481	2633898	2634419	-	522	putative membrane protein	17	3.2567
BB2030	2177021	2178310	-	1290	Putative membrane protein	42	3.25581
BB1200	1293953	1294690	+	738	probable short-chain dehydrogenase	24	3.25203
BB4829	5139416	5139538	-	123	putative membrane protein	4	3.25203
bcrH2	1725944	1726405	+	462	putative regulatory protein	15	3.24675
BB4816	5129020	5130405	-	1386	putative membrane protein	45	3.24675
BB0017	20757	21989	+	1233	putative membrane protein	40	3.24412
BB4249	4523257	4524891	+	1635	putative fatty acid CoA ligase	53	3.24159
gabD	328968	330449	+	1482	succinate-semialdehyde dehydrogenase [NADP+]	48	3.23887
hflK	3381063	3382205	-	1143	putative membrane protein	37	3.2371
BB1511	1616937	1617245	-	309	Conserved hypothetical protein	10	3.23625
BB4035	4290978	4291688	-	711	putative oxidoreductase	23	3.23488
BB1548	1654362	1655165	-	804	Putative amino acid ABC transport system, ATP-binding protein	26	3.23383
BB3970	4218439	4218840	-	402	putative membrane protein	13	3.23383
BB4768	5072446	5073591	+	1146	putative racemase	37	3.22862
BB0377	388615	390132	+	1518	putative membrane protein	49	3.22793
BB0270	273241	273891	+	651	conserved hypothetical protein	21	3.22581
BB0406	419586	420236	-	651	putative carbonic anhydrase	21	3.22581
BB2712	2874827	2875912	-	1086	Putative sugar ABC transport system, substrate-binding protein	35	3.22284
odhL	3879760	3881187	-	1428	2-oxoglutarate dehydrogenase complex, E3 component	46	3.22129
BB4168	4427954	4429102	-	1149	putative alcohol dehydrogenase	37	3.22019
dsbC	4920419	4921258	-	840	putative thiol:disulphide interchange protein (periplasmic)	27	3.21429
BB1723	1810670	1811758	+	1089	putative exported protein	35	3.21396
BB1099	1181845	1182840	+	996	putative exported protein	32	3.21285
BB2676	2838548	2839294	-	747	putative adolase	24	3.21285
purA	3377432	3378739	-	1308	adenylosuccinate synthetase	42	3.21101
BB3394	3631742	3632863	-	1122	putative transferase	36	3.20856
sdhB	3897912	3898628	-	717	succinate dehydrogenase iron-sulfur protein	23	3.20781
adK	2143831	2144487	-	657	adenylate kinase	21	3.19635
BB4979	5296639	5297484	-	846	AraC-family transcriptional regulator	27	3.19149
wbmK	137768	140368	+	2601	hypothetical protein	83	3.19108
ggt	1056589	1058250	+	1662	gamma-glutamyltranspeptidase precursor	53	3.18893
sbp	3696194	3697228	-	1035	sulfate-binding protein precursor	33	3.18841
BB1126	1210235	1212022	-	1788	probable acyl-CoA dehydrogenase	57	3.18792
wza	3104974	3106071	-	1098	putative capsular polysaccharide export protein	35	3.18761
hpcG	773841	774656	+	816	2-oxo-hepta-3-ene-1,7-dioic acid hydratase	26	3.18627
BB1823	1927939	1928346	+	408	putative exported protein	13	3.18627
bopD	1723747	1724688	+	942	putative outer protein D	30	3.18471
BB0477	509096	510103	+	1008	conserved hypothetical protein	32	3.1746
BB1261	1353415	1354359	-	945	putative membrane protein	30	3.1746
BB4382	4670501	4670626	-	126	hypothetical protein	4	3.1746
BB0285	289097	289885	+	789	probable ABC transporter, ATP-binding component	25	3.16857
brkA	1036255	1039286	+	3032	serum resistance protein (pseudogene)	96	3.16623
BB3550	3768719	3770392	+	1674	putative CoA ligase	53	3.16607
cheZ	2713904	2714536	+	633	chemotaxis protein CheZ	20	3.15956
tar	2735123	2736958	+	1836	methyl-accepting chemotaxis protein (pseudogene)	58	3.15904
prpC	3904630	3905832	+	1203	2-methylcitrate synthase	38	3.15877
BB3039	3243274	3243843	-	570	putative exported protein	18	3.15789
BB0969	1047127	1048140	-	1014	LysR-family transcriptional regulator	32	3.15582
cumB	3241829	3242335	-	507	putative zinc-binding hydrolase	16	3.15582
BB3524	3754683	3755126	+	444	phage-related hypothetical protein	14	3.15315
BB1848	1955189	1955791	-	603	putative lipoprotein	19	3.15091
bscQ	1731830	1732909	+	1080	putative type III secretion protein	34	3.14815
lpxA	2780209	2781003	+	795	acyl-[acyl-carrier-protein]--UDP-N-acetylglucos amine O-acyltransferase	25	3.14465
BB3745	3968643	3969533	-	891	GTP-binding protein	28	3.14254
rpoH	5147623	5148546	-	924	RNA polymerase sigma-32 factor	29	3.13853
BB1162	1243848	1244357	+	510	conserved hypothetical protein	16	3.13725
bscO	1730779	1731288	+	510	putative type III secretion protein	16	3.13725
BB1150	1233008	1233805	-	798	putative transcriptional regulator	25	3.13283
BB1977	2115293	2116537	+	1245	Cys/Met metabolism PLP-dependent enzyme	39	3.13253
mmsB	2794301	2795194	+	894	3-hydroxyisobutyrate dehydrogenase	28	3.13199
prpB	3903663	3904556	+	894	probable methylisocitrate lyase	28	3.13199
scoB	374789	375427	-	639	putative succinyl-CoA:3-ketoacid-coenzyme A transferase subunit B protein	20	3.12989
BB1343	1433947	1435320	+	1374	dihydroorotase-like protein	43	3.12955
BB0839	883339	884073	+	735	conserved hypothetical protein	23	3.12925
gltA	3896295	3897605	-	1311	citrate synthase	41	3.12738
BB2362	2517265	2518224	+	960	ABC transport protein inner membrane component	30	3.125
BB3551	3770485	3771060	+	576	putative membrane protein	18	3.125
BB4779	5084645	5084836	-	192	hypothetical protein	6	3.125
bscD	1716495	1717775	-	1281	putative type III secretion protein	40	3.12256
BB2469	2624738	2626243	+	1506	probable membrane protein	47	3.12085
BB3733	3957331	3958548	-	1218	putative ABC transport protein, substrate-binding component	38	3.11987
BB4096	4354414	4356561	-	2148	putative oxidoreductase	67	3.11918
BB1155	1237812	1238678	+	867	probable permease component of branched-chain amino acid transporter	27	3.11419
BB4885	5194030	5195025	+	996	putative lipoprotein	31	3.11245
BB0511	539853	540752	+	900	LysR family regulatoy protein	28	3.11111
BB1957	2094520	2095323	+	804	putative lipoprotein	25	3.10945
BB1476	1579753	1581522	+	1770	Putative gluconate dehydrogenase	55	3.10734
BB0585	613492	614298	+	807	enoyl-CoA hydratase/isomerase family	25	3.09789
BB1122	1205622	1206719	+	1098	two-component system sensor kinase	34	3.09654
BB2165	2311384	2311932	-	549	putative membrane protein	17	3.09654
BB2850	3013963	3014382	+	420	Hypothetical protein	13	3.09524
BB2910	3079402	3079983	-	582	putative membrane protein	18	3.09278
BB0478	510163	511812	+	1650	conserved hypothetical protein	51	3.09091
BB1386	1484755	1487085	-	2331	conserved hypothetical protein	72	3.0888
fmt	251782	252720	+	939	methionyl-tRNA formyltransferase	29	3.08839
BB0278	280460	281722	-	1263	putative ferredoxin reductase	39	3.08789
BB1390	1488913	1489398	-	486	putative acetyltransferase	15	3.08642
bcrH1	1723214	1723699	+	486	putative regulatory protein	15	3.08642
BB1771	1858687	1859172	+	486	MarR-family transcriptional regulator	15	3.08642
BB2877	3051206	3051529	-	324	conserved hypothetical protein	10	3.08642
pdhA	5006435	5007406	-	972	putative pyruvate dehydrogenase E1 component, alpha subunit	30	3.08642
wcbQ	3097016	3098572	-	1557	putative capsular polysaccharide biosynthesis protein	48	3.08285
BB3558	3777242	3778474	+	1233	conserved hypothetical protein	38	3.08191
BB2282	2411933	2412127	+	195	conserved hypothetical protein	6	3.07692
BB2506	2659467	2660051	+	585	hypothetical protein	18	3.07692
BB2225	2360831	2361253	+	423	phage-related conserved hypothetical protein	13	3.07329
BB1020	1102731	1103642	-	912	LysR-family transcriptional regulator	28	3.07018
BB1274	1365383	1366294	-	912	putative LysR-family transcriptional regulator	28	3.07018
bcpA	754309	755286	+	978	carboxyvinyl-carboxyphosphonate phosphorylmutase	30	3.06748
BB2897	3068325	3068846	-	522	conserved hypothetical protein	16	3.06513
odhA	3882683	3885553	-	2871	2-oxoglutarate dehydrogenase E1 component	88	3.06513
purL	2449091	2453137	+	4047	phosphoribosylformylglycinamidine synthase	124	3.064
BB1364	1458522	1459958	+	1437	probable D-alanyl-D-alanine carboxypeptidase	44	3.06193
BB3026	3229925	3230512	-	588	conserved hypothetical protein	18	3.06122
BB4878	5186433	5187314	-	882	putative hydrolase	27	3.06122
BB1573	1681027	1682562	+	1536	putative acyl-CoA carboxylase	47	3.0599
BB0502	533184	533804	-	621	probable glutathione S-transferase	19	3.05958
BB2836	3002040	3002987	+	948	putative membrane protein	29	3.05907
BB1403	1498220	1498546	-	327	conserved hypothetical protein	10	3.0581
wbpO	930303	931676	+	1374	polysaccharide biosynthesis protein	42	3.05677
BB1784	1874975	1876381	+	1407	putative flavocytochrome	43	3.05615
BB1154	1237426	1237818	+	393	conserved hypothetical protein	12	3.05344
bscC	1736093	1737895	+	1803	putative type III secretion protein	55	3.05047
BB2158	2305522	2306472	+	951	putative ornithine cyclodeaminase	29	3.04942
BB0396	409042	409566	-	525	conserved hypothetical protein	16	3.04762
BB2398	2554031	2554555	+	525	putative exported protein	16	3.04762
BB3321	3550310	3550834	-	525	conserved hypothetical protein	16	3.04762
BB1186	1268967	1279007	-	10041	putative hemolysin	306	3.04751
BB1540	1644835	1645425	+	591	Hypothetical protein	18	3.04569
arsB	1287357	1288637	+	1281	arsenical pump membrane protein	39	3.0445
rplR	44976	45338	+	363	50S ribosomal protein L18	11	3.0303
BB1411	1505616	1505912	+	297	conserved hypothetical protein	9	3.0303
BB2335	2487651	2487782	-	132	hypothetical protein	4	3.0303
fimN	3670074	3670700	+	627	fimbrial subunit protein	19	3.0303
BB4635	4934026	4935444	+	1419	putative exported protein	43	3.0303
BB3172	3384976	3386331	-	1356	putative GTP-binding protein	41	3.0236
BB2263	2392773	2393930	+	1158	putative thiolase	35	3.02245
BB3759	3981920	3982978	-	1059	putative fatty acid synthesis protein	32	3.02172
BB3217	3434451	3435377	-	927	putative L-proline 4-hydroxylase	28	3.0205
BB1115	1199515	1200342	+	828	hypothetical protein	25	3.01932
BB1296	1387687	1389012	-	1326	putative chromate transport protein	40	3.01659
BB2498	2651852	2653078	-	1227	putative membrane protein	37	3.01548
BB3173	3386358	3387518	-	1161	putative quinoprotein	35	3.01464
guaA	2479038	2480630	+	1593	GMP synthase [glutamine-hydrolyzing]	48	3.01318
BB3693	3913820	3914350	+	531	conserved hypothetical protein	16	3.01318
BB2708	2871126	2872121	-	996	putative exported protein	30	3.01205
BB0185	191756	192685	+	930	putative periplasmic solute binding protein	28	3.01075
BB2318	2468880	2469677	+	798	probable membrane protein	24	3.00752
BB0991	1070707	1071870	-	1164	putative membrane protein	35	3.00687
BB3253	3484110	3485207	-	1098	conserved hypothetical protein	33	3.00546
BB3136	3347157	3348122	-	966	putative exported protein	29	3.00207
BB4650	4948427	4948726	-	300	hypothetical protein	9	3
BB2613	2775556	2777892	+	2337	probable surface antigen	70	2.99529
BB1272	1363889	1364356	+	468	conserved hypothetical protein	14	2.99145
BB3361	3590535	3591671	-	1137	putative malonyl-CoA decarboxylase	34	2.99033
corC	1447748	1448650	-	903	magnesium and cobalt efflux protein	27	2.99003
BB4965	5283023	5284495	+	1473	probable aldehyde dehydrogenase	44	2.9871
amtB	2182286	2183524	-	1239	probable ammonium transporter	37	2.98628
BB1754	1841235	1842038	+	804	putative ABC transporter, permease protein	24	2.98507
BB4254	4529540	4530511	-	972	putative exported protein	29	2.98354
BB2341	2494007	2494912	-	906	probable AraC-family transcriptional regulator	27	2.98013
BB4488	4786973	4787509	-	537	conserved hypothetical protein	16	2.97952
bfrC	75038	77152	+	2115	ferric siderophore receptor	63	2.97872
BB2753	2919039	2920247	-	1209	putative monooxygenase	36	2.97767
BB0934	1011533	1012372	+	840	putative exported protein	25	2.97619
BB1559	1664660	1664827	+	168	putative exported protein	5	2.97619
BB2846	3010866	3011873	+	1008	Putative short-chain dehydrogenase	30	2.97619
BB3532	3757590	3757757	+	168	phage-related hypothetical protein	5	2.97619
BB1931	2054488	2055126	+	639	putative exported protein	19	2.9734
BB1278	1369884	1370489	+	606	conserved hypothetical protein	18	2.9703
BB0919	991824	992564	-	741	putative TetR-family transcriptional regulator	22	2.96896
BB5010	5333583	5334020	+	438	putative membrane protein	13	2.96804
BB0016	20112	20516	-	405	putative lipoprotein	12	2.96296
pcaJ	2397611	2398252	+	642	3-oxoadipate CoA-transferase subunit B	19	2.9595
gltB	5152653	5157392	+	4740	glutamate synthase [NADPH] large chain precursor	140	2.95359
BB4081	4339620	4341143	-	1524	putative fumarate hydratase	45	2.95276
BB0543	572106	572918	+	813	putative transcriptional regulator	24	2.95203
BB1477	1581533	1582888	+	1356	Putative cytochrome C precursor	40	2.94985
BB4084	4343149	4343928	+	780	putative GntR-family transcriptional regulator	23	2.94872
BB0660	695104	696087	+	984	putative exported protein	29	2.94715
BB0111	112001	113629	+	1629	putative dehydrogenase	48	2.94659
BB2736	2898173	2899801	+	1629	putative arylsulfatase protein	48	2.94659
BB2783	2949147	2950334	-	1188	putative membrane protein	35	2.94613
BB0168	177046	178302	+	1257	putative penicillin-binding protein precursor	37	2.94352
BB1553	1659004	1659207	+	204	Hypothetical protein	6	2.94118
BB3464	3707652	3708875	-	1224	putative membrane protein	36	2.94118
BB1560	1664839	1665519	-	681	putative lipoprotein	20	2.93686
BB3697	3917673	3918593	+	921	putative chaperonin	27	2.9316
BB1121	1204477	1205466	-	990	putative exported protein	29	2.92929
BB2852	3014973	3015416	-	444	conserved hypothetical protein	13	2.92793
BB2037	2184970	2186472	+	1503	putative chelatase	44	2.92748
BB2984	3172875	3174173	+	1299	putative membrane protein	38	2.92533
ampD	533836	534417	-	582	N-acetylmuramoyl-L-alanine amidase	17	2.92096
BB0388	400257	401249	+	993	putative exported protein	29	2.92044
rfbB	182847	183908	-	1062	dTDP-glucose 4,6-dehydratase	31	2.91902
BB2308	2445794	2446822	-	1029	putative exported protein	30	2.91545
BB3605	3833044	3833352	-	309	putative iron uptake protein	9	2.91262
ureB	4603936	4604244	-	309	urease beta subunit	9	2.91262
BB1615	1720648	1721025	-	378	hypothetical protein	11	2.91005
BB2086	2232284	2233108	+	825	putative uroporphyrinogen-III synthase	24	2.90909
BB0822	868456	869934	+	1479	putative phospholipase D protein	43	2.90737
BB2241	2373605	2374120	+	516	phage-related conserved hypothetical protein	15	2.90698
BB3716	3939056	3939709	-	654	putative coenzyme A transferase subunit	19	2.9052
BB3952	4200746	4202122	+	1377	putative inner membrane protein	40	2.90487
pyrG	3925824	3927476	-	1653	CTP synthase	48	2.90381
hmgL	750474	751472	+	999	3-hydroxy-3-methylglutaryl-CoA lyase	29	2.9029
BB0694	729666	730940	-	1275	probable amidase	37	2.90196
BB5006	5328391	5329665	-	1275	putative membrane protein	37	2.90196
BB0170	179325	179600	+	276	conserved hypothetical protein	8	2.89855
BB0399	412336	413094	-	759	putative branched-chain amino acid transport ATP-binding ABC transporter	22	2.89855
BB0875	929193	930296	+	1104	probable glycosyltransferase	32	2.89855
BB2517	2671397	2672914	+	1518	ABC-transport protein, solute-binding component	44	2.89855
BB3520	3752761	3753450	-	690	phage-related hypothetical protein	20	2.89855
BB4261	4537258	4537602	-	345	conserved hypothetical protein	10	2.89855
BB4903	5210648	5211682	-	1035	putative membrane protein	30	2.89855
clpA	2161858	2164206	+	2349	ATP-dependent clp protease ATP-binding	68	2.89485
ansB	5110	6111	+	1002	L-asparaginase II precursor	29	2.89421
BB0864	915828	917486	-	1659	putative ABC transpoter ATP-binding protein	48	2.89331
BB3035	3240024	3240818	+	795	probable enoyl-CoA hydratase/isomerase	23	2.89308
BB4135	4398607	4399782	+	1176	putative exported protein	34	2.89116
BB0405	418146	419564	+	1419	putative amidase	41	2.88936
ispE	960369	961268	+	900	4-diphosphocytidyl-2-C-methyl-D-erythritol kinase	26	2.88889
BB2998	3202523	3203872	-	1350	putative amidase	39	2.88889
BB0117	118982	120193	+	1212	putative phospholipase	35	2.88779
BB3445	3688262	3688642	-	381	putative membrane protein	11	2.88714
BB2094	2239462	2240085	+	624	putative exported protein	18	2.88462
BB1151	1234057	1235271	+	1215	putative branched-chain amino acid-binding protein	35	2.88066
BB0976	1054705	1056336	+	1632	lactate permease family protwin	47	2.8799
BB0254	256036	257355	-	1320	conserved hypothetical protein	38	2.87879
BB2848	3012483	3013142	-	660	Putative membrane protein	19	2.87879
BB0661	696133	696966	-	834	putative enoyl-CoA hydratase/isomerase family protein	24	2.8777
BB4555	4852975	4853982	+	1008	probable malate/L-lactate dehydrogenase	29	2.87698
BB0474	505198	506172	-	975	putative exported protein	28	2.87179
glyQ	4348002	4348976	+	975	glycyl-tRNA synthetase alpha chain	28	2.87179
BB4704A	5005459	5006433	-	975	putative pyruvate dehydrogenase E1 beta subunit	28	2.87179
BB1120	1203831	1204457	-	627	two-component system response regulator	18	2.87081
BB1136	1220571	1221650	-	1080	putative calcium/proton antiporter	31	2.87037
gdhA	2806494	2807783	+	1290	glutamate dehydrogenase	37	2.86822
BB1578	1686204	1686761	+	558	Putative membrane protein	16	2.86738
BB2095	2240082	2240744	+	663	putative exported protein	19	2.86576
BB1145	1228640	1229617	+	978	putative exported protein	28	2.86299
BB3717	3939722	3940420	-	699	putative coenzyme A transferase subunit	20	2.86123
BB1262	1354409	1355212	-	804	probable AraC-family transcriptional regulator	23	2.8607
cbpA	1489711	1490514	+	804	curved DNA-binding protein	23	2.8607
BB0448	466080	466988	+	909	probable transcriptional regulator	26	2.86029
BB0513	542058	543002	+	945	putative hydroxymethylglutaryl-CoA lyase (pseudogene)	27	2.85714
BB1566	1674484	1675008	+	525	biotin carboxyl carrier protein	15	2.85714
BB1192	1285589	1286779	-	1191	conserved hypothetical protein	34	2.85474
BB4375	4658218	4661724	+	3507	putative pyruvate ferredoxin/flavodoxin oxidoreductase	100	2.85144
BB0123	125694	127589	+	1896	putative asparagine synthetase	54	2.8481
moaE	1417286	1417777	-	492	molybdopterin converting factor	14	2.84553
BB0597	625319	626092	+	774	enoyl-CoA hydratase/isomerase family protein	22	2.84238
BB1583	1691185	1691994	+	810	Putative decarboxylase	23	2.83951
rpoA	49907	50893	+	987	DNA-directed RNA polymerase alpha chain	28	2.83688
BB2386	2542570	2543415	-	846	putative aldo/keto reductase-family protein	24	2.83688
BB3548	3767312	3767734	+	423	conserved hypothetical protein	12	2.83688
BB3111	3317747	3319333	-	1587	autotransporter	45	2.83554
BB0340	352042	353064	+	1023	hypothetical protein	29	2.8348
BB4269	4545237	4546295	-	1059	putative glycosyl transferase	30	2.83286
BB2645	2805348	2806301	+	954	probable arginase	27	2.83019
BB2868	3039982	3042525	+	2544	probable alpha amylase	72	2.83019
BB4651	4948728	4949045	-	318	putative ferredoxin	9	2.83019
BB2353	2507420	2508481	-	1062	conserved hypothetical protein	30	2.82486
BB3088	3292075	3295233	+	3159	putative DNA polymerase III alpha chain	89	2.81735
BB1017	1099789	1100853	-	1065	putative exported protein	30	2.8169
fba	1502630	1503694	+	1065	fructose-bisphosphate aldolase	30	2.8169
osmC	2304922	2305347	-	426	osmotically inducible protein C	12	2.8169
BB2624	2787817	2788242	+	426	putative membrane protein	12	2.8169
ccmE	2970414	2970875	+	462	cytochrome C-type biogenesis protein	13	2.81385
BB3338	3564081	3564791	-	711	putative membrane protein	20	2.81294
fdsD	1406870	1407118	-	249	putative NAD-dependent formate dehydrogenase delta subunit	7	2.81124
BB3960	4208893	4209639	+	747	conserved inner membrane protein	21	2.81124
BB4515	4812799	4813332	+	534	conserved hypothetical protein	15	2.80899
BB1724	1811748	1812854	+	1107	putative exported protein	31	2.80036
BB0758	792307	793056	-	750	branched-chain amino acid ABC transporter, ATP-binding protein	21	2.8
BB2066	2210550	2210942	+	393	hypothetical protein	11	2.79898
nodJ	3506388	3507173	-	786	ABC transporter, permease protein	22	2.79898
BB4255	4530578	4531363	-	786	probable enoyl-CoA hydratase	22	2.79898
BB4136	4399779	4401422	+	1644	putative exported protein	46	2.79805
BB3267	3497050	3498765	+	1716	putative exported protein	48	2.7972
BB4509	4807188	4808474	-	1287	cytochrome C	36	2.7972
BB1740	1828838	1829338	+	501	conserved hypothetical protein	14	2.79441
BB2824	2986572	2988611	-	2040	putative acetyl-CoA synthetase	57	2.79412
BB0573	601446	602483	-	1038	putative branched-chain amino acid transport system permease	29	2.79383
BB0394	406967	408040	-	1074	conserved hypothetical protein	30	2.7933
queA	1457291	1458364	-	1074	S-adenosylmethionine:tRNA ribosyltransferase-isomerase	30	2.7933
BB3771	3994618	3995154	-	537	putative lipoprotein	15	2.7933
ppsA	2784543	2786906	+	2364	phosphoenolpyruvate synthase	66	2.79188
BB3255	3486158	3486802	-	645	putative glutathione-S-transferase	18	2.7907
maiA	1869318	1870070	+	753	maleate cis-trans isomerase	21	2.78884
BB2100	2245449	2246345	+	897	putative membrane protein	25	2.78707
BB1116	1200356	1201288	-	933	nitrilase	26	2.78671
BB0859	908684	909652	+	969	putative exported protein	27	2.78638
BB3383	3614921	3615889	+	969	putative hydroxlacyl-CoA dehydrogenase	27	2.78638
BB0039	39159	40022	-	864	putative hydrolase	24	2.77778
BB0079	77289	77792	+	504	conserved hypothetical protein	14	2.77778
moaD	1417774	1418025	-	252	molybdopterin converting factor	7	2.77778
BB1352	1445104	1446111	+	1008	putative aldo/keto reductase	28	2.77778
BB2881	3054676	3055215	+	540	putative bacterioferritin comigratory protein	15	2.77778
hflC	3380145	3381044	-	900	putative inner membrane-anchored protein	25	2.77778
BB3330	3557154	3557297	-	144	putative outer membrane protein	4	2.77778
BB3358	3587018	3587989	-	972	putative exported protein	27	2.77778
BB3546	3765710	3766069	+	360	hypothetical protein	10	2.77778
BB4274	4551369	4551548	-	180	putative membrane protein	5	2.77778
BB0206	211232	213358	+	2127	putative transglycosylase	59	2.77386
BB0882	938309	939463	+	1155	putative glycosyltransferase	32	2.77056
arsH	2947986	2948708	-	723	putative NADPH-dependent FMN reductase	20	2.76625
BB2451	2605384	2606070	-	687	probable GntR-family transcriptional regulator	19	2.76565
BB4485	4780768	4781961	+	1194	conserved hypothetical protein	33	2.76382
BB0454	482729	483706	+	978	putative exported protein	27	2.76074
BB3582	3805282	3805752	-	471	hypothetical protein	13	2.76008
BB3496	3738932	3739330	-	399	phage-related conserved hypothetical protein	11	2.75689
BB4053	4310431	4311411	+	981	putative membrane protein	27	2.75229
thiE	4692912	4693565	+	654	thiamine-phosphate pyrophosphorylase	18	2.75229
BB4030	4281684	4282628	+	945	putative LysR-family transcriptional regulator	26	2.75132
bsp22	1722283	1722900	+	618	putative secreted protein	17	2.75081
BB1402	1496987	1498186	-	1200	formate dehydrogenase	33	2.75
BB2640	2801208	2802044	+	837	putative exported protein	23	2.74791
BB0398	411642	412187	+	546	conserved hypothetical protein	15	2.74725
BB2047	2195365	2195838	-	474	putative acetyltransferase	13	2.74262
BB1293	1383404	1383841	+	438	putative lipoprotein	12	2.73973
BB1336	1425753	1426628	-	876	putative exported protein	24	2.73973
BB2062	2206469	2206687	+	219	Hypothetical protein	6	2.73973
BB3303	3532699	3532917	-	219	hypothetical protein	6	2.73973
cysU	3695303	3696178	-	876	sulfate transport system permease protein	24	2.73973
BB2488	2640240	2641700	+	1461	putative amidase	40	2.73785
BB1228	1322193	1323215	-	1023	putative extracellular solute-binding protein	28	2.73705
BB1144	1227757	1228560	+	804	putative enoyl-CoA hydratase	22	2.73632
BB1720	1807168	1807716	+	549	putative membrane protein	15	2.73224
BB4920	5229712	5230590	+	879	probable LysR-family transcriptional regulator	24	2.73038
BB4911	5219726	5221447	+	1722	probable ABC transporter, ATP-binding protein	47	2.72938
BB0974	1052312	1053301	-	990	probable 6-phosphogluconate dehydrogenase	27	2.72727
BB1388	1487985	1488314	-	330	conserved hypothetical protein	9	2.72727
BB0004	3350	4156	+	807	Putative acetyltransferase, GnaT family	22	2.72615
BB2745	2910634	2911587	-	954	probable LysR-family transcriptional regulator	26	2.72537
lrp	4487378	4487854	-	477	leucine-responsive regulatory protein	13	2.72537
BB2357	2512508	2513131	+	624	conserved hypothetical protein	17	2.72436
BB4020	4271129	4272046	-	918	putative membrane protein	25	2.72331
BB1295	1386215	1387684	+	1470	putative exported protein	40	2.72109
BB1756	1843504	1844532	-	1029	probable NADH-dependent flavin oxidoreductase	28	2.72109
BB2748	2914071	2914658	+	588	conserved hypothetical protein	16	2.72109
BB1551	1657100	1658239	-	1140	Putative amino acid ABC transport system, substrate-binding protein	31	2.7193
BB2950	3136616	3137314	-	699	conserved hypothetical protein	19	2.71817
BB2220	2359040	2359297	+	258	phage-related hypothetical protein	7	2.71318
BB4823	5135469	5136500	-	1032	putative cytochrome oxidase assembly protein	28	2.71318
BB2763	2928514	2929656	-	1143	Putative thiolase	31	2.71216
BB2392	2550272	2551156	-	885	putative lysR-family transcriptional regulator	24	2.71186
BB2266	2395910	2396905	+	996	putative acyl-CoA dehydrogenase	27	2.71084
BB1613	1719868	1720236	-	369	conserved hypothetical protein	10	2.71003
BB2669	2832249	2832617	+	369	putative exported protein	10	2.71003
kpsT	3110282	3111019	-	738	polysialic acid transport ATP-binding protein	20	2.71003
BB4038	4294419	4295156	+	738	putative transcriptional regulator	20	2.71003
wbmA	153856	155073	+	1218	putative glycosyl transferase	33	2.70936
BB2336	2487852	2488331	-	480	putative exported protein	13	2.70833
BB3252	3483467	3484057	+	591	conserved hypothetical protein	16	2.70728
BB0640	674492	674935	-	444	hypothetical protein	12	2.7027
BB1574	1682608	1682829	+	222	Putative biotinylated protein	6	2.7027
metE	2224202	2226496	+	2295	5-methyltetrahydropteroyltriglutamate--homocyst eine methyltransferase	62	2.70153
tktA	1477429	1479465	+	2037	transketolase 1	55	2.70005
BB1478	1582900	1583640	-	741	Putative carbonic anhydrase precursor	20	2.69906
BB3061	3267858	3268598	+	741	putative IclR-family regulatory protein	20	2.69906
BB2390	2548032	2548958	+	927	putative LysR-family transcriptional regulator	25	2.69687
BB0308	313340	313747	-	408	putative transcriptional regulator	11	2.69608
BB2425	2578956	2579252	+	297	putative membrane protein	8	2.6936
BB2947	3133162	3134832	+	1671	putative inner membrane component of binding-protein-dependent transport system	45	2.693
BB2639	2800378	2801157	+	780	conserved hypothetical protein	21	2.69231
BB2556	2720426	2720908	-	483	conserved hypothetical protein	13	2.69151
BB2097	2241571	2242983	+	1413	putative secretory apparatus	38	2.68931
BB4919	5228675	5229604	-	930	putative integral membrane protein	25	2.68817
BB2773	2938223	2940307	+	2085	Putative enoyl-CoA isomerase	56	2.68585
BB2884	3057360	3057695	-	336	conserved hypothetical protein	9	2.67857
BB1138	1222337	1223083	+	747	putative GntR-family transcriptional regulator	20	2.67738
BB3113	3320454	3321425	-	972	putative membrane protein	26	2.6749
BB2117	2264248	2264808	+	561	conserved hypothetical protein	15	2.6738
BB4775	5080142	5081824	-	1683	putative iron(III)-transport system permease	45	2.6738
BB1642	1742146	1744167	-	2022	putative regulator	54	2.67062
BB0583	610988	612673	-	1686	putative ligase	45	2.66904
hpaG	769619	770293	+	675	putative fumarylacetoacetate hydrolase family protein	18	2.66667
BB2125	2273633	2274007	+	375	putative exported protein	10	2.66667
BB2156	2304701	2304925	-	225	conserved hypothetical protein	6	2.66667
BB2742	2909165	2909464	-	300	putative DNA-binding protein	8	2.66667
BB3350	3580220	3580594	-	375	putative transcriptional regulator	10	2.66667
BB2421	2574322	2575335	+	1014	conserved hypothetical protein	27	2.66272
livJ	3085563	3086690	-	1128	leu/ile/val-binding protein precursor	30	2.65957
cvpA	2760377	2760865	+	489	colicin V production protein	13	2.65849
BB0540	569066	570307	+	1242	conserved hypothetical protein	33	2.657
BB0794	833487	833900	+	414	putative exported protein	11	2.657
BB2761	2926271	2927098	-	828	Putative transcriptional regulatory protein	22	2.657
BB2495	2649010	2650515	-	1506	conserved hypothetical protein	40	2.65604
BB4207	4474951	4476759	+	1809	putative ABC transporter ATP-binding protein	48	2.6534
BB1061	1143370	1143897	+	528	putative integral membrane transport protein	14	2.65152
wbmC	150818	152704	-	1887	putative glutamine amidotransferase	50	2.64971
petA	5179678	5180319	+	642	ubiquinol-cytochrome C reductase iron-sulfur subunit	17	2.64798
BB3047	3251380	3254025	-	2646	putative GTP-binding protein	70	2.6455
glgB	3031899	3034094	+	2196	1,4-alpha-glucan branching enzyme	58	2.64117
BB0558	586713	587924	+	1212	putative racemase	32	2.64026
BB0593	621988	623163	+	1176	CaiB/BaiF family protein	31	2.63605
BB0711	746304	748655	+	2352	putative aldehyde dehydrogenase	62	2.63605
BB2004	2142981	2143739	-	759	probable short-chain dehydrogenase	20	2.63505
BB1550	1656163	1657035	-	873	Putative amino acid ABC transport system, membrane protein	23	2.63459
BB2356	2510946	2512427	-	1482	putative GntR-family transcriptional regulator (pseudogene)	39	2.63158
fliO	2743050	2743391	-	342	flagellar protein FliO	9	2.63158
BB2822	2984744	2985541	-	798	conserved hypothetical protein	21	2.63158
BB3544	3763665	3764576	-	912	LysR-family transcriptional regulator	24	2.63158
dsbG	2470519	2471355	+	837	thiol:disulfide interchange protein precursor	22	2.62843
rpoD	3371278	3373446	-	2169	RNA polymerase sigma factor 70	57	2.62794
BB0101	100005	100499	+	495	conserved hypothetical protein	13	2.62626
BB2368	2523384	2523878	+	495	putative membrane protein	13	2.62626
mdH	3902412	3903401	+	990	malate dehydrogenase	26	2.62626
brg1	4771888	4772763	-	876	LysR family transcriptional regulator	23	2.62557
BB0630	664279	665040	+	762	nitroreductase family protein	20	2.62467
gabG	2504905	2506428	+	1524	succinate-semialdehyde dehydrogenase [NADP+]	40	2.62467
BB2727	2889637	2890779	+	1143	putative exported protein	30	2.62467
BB4664	4960422	4961564	+	1143	putative membrane protein	30	2.62467
BB1198	1291923	1292570	-	648	putative TetR-family transcriptional regulator	17	2.62346
BB1963	2099767	2100033	-	267	hypothetical protein	7	2.62172
BB3860	4094121	4095455	+	1335	conserved hypothetical protein	35	2.62172
maeB	999929	1002217	-	2289	NADP-dependent malic enzyme	60	2.62123
odhB	3881417	3882637	-	1221	dihydrolipoamide succinyltransferase component of 2-oxoglutarate dehydrogenase complex	32	2.6208
BB0820	863623	865035	+	1413	putative lipoprotein	37	2.61854
argG	2124523	2125860	-	1338	argininosuccinate synthase	35	2.61584
BB0263	265031	265642	+	612	putative exported protein	16	2.61438
BB1338	1428101	1428406	+	306	putative exported protein	8	2.61438
BB2036	2184558	2184863	+	306	conserved hypothetical protein	8	2.61438
BB2970	3157547	3158464	+	918	putative cytochrome C	24	2.61438
BB0568	597522	598937	-	1416	putative exported protein	37	2.61299
gabD	3781176	3782630	-	1455	putative succinate-semialdehyde dehydrogenase [NADP+]	38	2.61168
BB1082	1163966	1164463	+	498	putative acetyltransferase	13	2.61044
pgi	1899806	1901377	+	1572	putative glucose-6-phosphate isomerase	41	2.60814
glnQ	3161794	3162522	-	729	glutamine transport ATP-binding protein	19	2.60631
BB3808	4033621	4034349	-	729	bacteriophage-related DNA polymerase	19	2.60631
BB5002	5323480	5324400	-	921	putative transport system permease protein	24	2.60586
BB4652	4949359	4949550	+	192	hypothetical protein	5	2.60417
purK	1507725	1508915	+	1191	phosphoribosylaminoimidazole carboxylase ATPase subunit	31	2.60285
BB0551	579104	580525	-	1422	conserved hypothetical protein	37	2.60197
BB2069	2212171	2213208	+	1038	putative extracellular solute-binding protein	27	2.60116
hflX	3382333	3383370	-	1038	putative GTP-binding protein	27	2.60116
ccmH	2973384	2973806	+	423	cytochrome C-type biogenesis protein	11	2.60047
BB3347	3573930	3575429	-	1500	putative efflux system outer membrane component	39	2.6
BB1009	1090776	1092083	-	1308	hypothetical protein	34	2.59939
BB3334	3560901	3561554	+	654	hypothetical protein	17	2.59939
BB1347	1438261	1439646	+	1386	putative fumarate reductase flavoprotein subunit	36	2.5974
BB2775	2941485	2942639	+	1155	Putative alcohol dehydrogenase	30	2.5974
BB3073	3278775	3279467	-	693	putative integral membrane protein	18	2.5974
BB4473	4770037	4770498	+	462	putative exported protein	12	2.5974
pgk	1480611	1481804	+	1194	phosphoglycerate kinase	31	2.59631
BB3751	3975711	3976211	-	501	putative membrane protein	13	2.59481
BB0581	609049	610206	-	1158	acyl-CoA dehydrogenase	30	2.59067
BB1428	1520994	1521881	+	888	probable LysR-familyt ranscriptional regulator	23	2.59009
BB2876	3050316	3051203	+	888	putative exported protein	23	2.59009
BB2937	3120231	3121118	+	888	probable LysR family transcriptional regulator	23	2.59009
BB1568	1676494	1676802	+	309	conserved hypothetical protein	8	2.589
BB2625	2788296	2789222	+	927	putative membrane protein	24	2.589
BB2982	3171412	3172377	+	966	putative exported protein	25	2.58799
cyoD	1378240	1378587	+	348	cytochrome 0 ubiquinol oxidase	9	2.58621
BB2083	2229651	2230346	+	696	integral membrane protein	18	2.58621
BB4774	5078889	5080010	-	1122	putative iron(III)-binding periplasmic protein precursor	29	2.58467
truA	2284237	2285049	+	813	tRNA pseudouridine synthase A	21	2.58303
paaX	3679857	3680786	+	930	phenylacetic acid degradation operon negative regulatory protein	24	2.58065
BB1227	1321658	1322161	-	504	putative membrane protein	13	2.57937
BB0343	354991	356541	-	1551	putative acetyl-CoA synthetase	40	2.57898
BB2636	2797619	2798665	+	1047	putative exported protein	27	2.5788
BB1502	1607436	1608638	+	1203	Putative L-carnitine dehydrogenase-like protein	31	2.57689
BB4151	4411347	4411967	+	621	putative TetR-family transcriptional regulator	16	2.57649
BB4062	4320562	4321260	+	699	conserved hypothetical protein	18	2.57511
BB3823	4051014	4051790	+	777	short-chain dehydrogenase	20	2.574
BB4868	5178279	5179055	+	777	conserved hypothetical protein	20	2.574
BB4996	5317225	5318040	-	816	ABC transporter ATP-binding protein	21	2.57353
BB1139	1223080	1223934	+	855	putative membrane protein	22	2.5731
BB3057	3263049	3264137	-	1089	probable ATP-binding ABC transporter protein	28	2.57117
BB1776	1864431	1867271	-	2841	putative cytochrome	73	2.56952
BB0594	623174	624148	+	975	putative exported protein	25	2.5641
BB0841	886439	886711	-	273	putative exported protein	7	2.5641
BB1135	1220123	1220512	-	390	hypothetical protein	10	2.5641
bscK	1728170	1728832	+	663	conserved hypothetical protein	17	2.5641
BB2769	2934376	2935623	+	1248	conserved hypothetical protein	32	2.5641
kdsA	3924970	3925827	-	858	2-dehydro-3-deoxyphosphooctonate aldolase	22	2.5641
BB4150	4410503	4411243	-	741	putative short-chain dehydrogenase	19	2.5641
BB4185	4447984	4448763	-	780	putative oxidoreductase	20	2.5641
ureF	4600919	4601581	-	663	urease accessory protein	17	2.5641
BB4443	4733403	4733870	-	468	putative membrane protein	12	2.5641
BB0636	670162	671334	+	1173	iron-containing alcohol dehydrogenase	30	2.55754
apbE	3510267	3511283	+	1017	thiamine biosynthesis protein	26	2.55654
BB1180	1260912	1263338	+	2427	probable cation-transporting ATPase	62	2.55459
BB2853	3015431	3016174	-	744	Conserved hypothetical protein	19	2.55376
BB1485	1590107	1590811	+	705	Putative branched-chain amino acid transporter ATP-binding protein	18	2.55319
flgD	2723123	2723827	+	705	basal-body rod modification protein FlgD	18	2.55319
cyaC	330465	331052	-	588	cyclolysin-activating lysine-acyltransferase	15	2.55102
BB0422	436991	437539	-	549	putative acetyltransferase	14	2.55009
BB1170	1251597	1252145	-	549	hypothetical protein	14	2.55009
wbmH	145100	146041	+	942	nucleotide sugar epimerase/dehydratase	24	2.54777
ldcA	2839621	2840562	+	942	putative muramoyltetrapeptide carboxypeptidase	24	2.54777
aroE	4683946	4684809	+	864	shikimate 5-dehydrogenase	22	2.5463
BB2148	2296756	2297148	-	393	conserved hypothetical protein	10	2.54453
ccmC	2969493	2970278	+	786	Putative heme export protein	20	2.54453
BB2960	3149196	3150572	+	1377	conserved hypothetical protein	35	2.54176
BB0774	807255	810914	-	3660	hypothetical protein	93	2.54098
BB3868	4104157	4105140	-	984	putative exported protein	25	2.54065
BB4052	4309312	4310295	-	984	putative exported protein	25	2.54065
ptlB	5202467	5202781	+	315	pertussis toxin transport protein	8	2.53968
fliR	2741150	2741938	-	789	flagellar biosynthetic protein	20	2.53485
BB2168	2313707	2314180	-	474	putative AsnC-family transcriptional regulator	12	2.53165
BB4665	4961574	4962404	-	831	putative exported protein	21	2.52708
BB0759	793053	793844	-	792	putative ABC transporter ATP-binding protein	20	2.52525
BB2590	2752983	2753378	-	396	hypothetical protein	10	2.52525
ectC	3435396	3435791	-	396	L-ectoine synthase	10	2.52525
ddlB	4460480	4461430	-	951	D-alanine--D-alanine ligase B	24	2.52366
BB4866	5176743	5177099	+	357	putative DNA-binding protein	9	2.52101
BB4369	4650972	4651646	+	675	putative GntR-family transcriptional regulator	17	2.51852
BB2997	3201671	3202504	-	834	conserved hypothetical protein	21	2.51799
BB3719	3941101	3942729	+	1629	putative electron transfer flavoprotein-ubiquinone oxidoreductase	41	2.51688
BB1841	1944873	1945985	-	1113	conserved hypothetical protein	28	2.51572
BB2673	2835582	2836535	-	954	putative exported protein	24	2.51572
napE	2964055	2964213	+	159	component of of periplasmic nitrate reductase system	4	2.51572
wbmF	146983	148056	+	1074	nucleotide sugar epimerase/dehydratase	27	2.51397
BB1290	1381155	1381910	-	756	conserved hypothetical protein	19	2.51323
fliH	2748900	2749655	-	756	flagellar assembly protein FliH	19	2.51323
BB2350	2503541	2504893	+	1353	conserved hypothetical protein	34	2.51293
BB1773	1860788	1862737	+	1950	putative permease component of branched-chain amino acid transport system	49	2.51282
bipA	2435715	2440451	+	4737	putative outer membrane ligand binding protein	119	2.51214
bupR	5044339	5045373	+	1035	inner membrane sensor protein	26	2.51208
wbmI	143161	145071	+	1911	putative asparagine synthetase	48	2.51177
BB0873	927236	927673	-	438	conserved hypothetical protein	11	2.51142
BB0282	286014	286850	+	837	oxidoreductase, medium chain	21	2.50896
ftsL	4472339	4472617	-	279	putative cell division protein	7	2.50896
BB0335	347394	348350	-	957	putative exported protein	24	2.50784
BB0805	844611	846524	+	1914	conserved hypothetical protein	48	2.50784
pcnB	4321261	4322616	+	1356	poly(A) polymerase	34	2.50737
BB0545	573987	574385	-	399	conserved hypothetical protein	10	2.50627
BB1124	1207524	1208321	-	798	putative enoyl-CoA hydratase/isomerase	20	2.50627
BB3156	3368673	3369071	+	399	putative translational inhibitor	10	2.50627
BB4258	4533650	4534168	+	519	putative Mg(2+) transporter	13	2.50482
dedA	4314966	4315604	-	639	putative membrane protein	16	2.50391
BB2724	2886349	2887107	-	759	probable short-chain dehydrogenase	19	2.50329
BB0344	356538	357656	-	1119	conserved hypothetical protein	28	2.50223
BB2999	3203933	3204652	-	720	hypothetical protein	18	2.5
nuoA	4072084	4072443	-	360	probable NADH-ubiquinone oxidoreductase chain 3	9	2.5
BB1639	1738694	1739374	-	681	hypothetical protein	17	2.49633
BB4284	4562149	4562829	+	681	putative membrane protein	17	2.49633
BB2957	3144654	3146456	+	1803	conserved hypothetical protein	45	2.49584
BB0433	449227	449787	-	561	putative 5'(3')-deoxyribonucleotidase	14	2.49554
leuA	443882	444883	-	1002	2-isopropylmalate synthase	25	2.49501
BB0459	487264	488265	+	1002	putative exported protein	25	2.49501
rplO	46077	46517	+	441	50S ribosomal protein L15	11	2.49433
BB2515	2668738	2669619	-	882	LysR-family transcriptional regulator	22	2.49433
rplX	42814	43134	+	321	50S ribosomal protein L24	8	2.49221
BB3000	3204675	3205958	-	1284	putative membrane protein	32	2.49221
BB0124	127586	128509	+	924	putative UDP-glucose 4-epimerase	23	2.48918
BB0918	990446	991450	-	1005	putative exported protein	25	2.48756
BB2218	2357433	2358035	+	603	phage-related hypothetical protein	15	2.48756
BB3012	3217618	3217818	-	201	putative exported protein	5	2.48756
BB3502	3741731	3742333	-	603	phage-related hypothetical protein	15	2.48756
BB0653	687227	688513	-	1287	putative 3-hydroxyisobutyrate dehydrogenase	32	2.4864
BB1005	1085821	1087470	-	1650	probable ATP-binding component of ABC transporter	41	2.48485
BB1267	1359003	1359485	+	483	conserved hypothetical protein	12	2.48447
BB0457	486066	486830	+	765	probable enoyl-CoA hydratase/isomerase	19	2.48366
BB1399	1495528	1495809	-	282	hypothetical protein	7	2.48227
bscL	1728877	1729440	+	564	putative type III secretion protein	14	2.48227
BB4158	4419216	4420343	-	1128	ABC transport protein, ATP-binding component	28	2.48227
BB2675	2837614	2838540	+	927	LysR-family transcriptional regulator	23	2.48112
BB1905	2025420	2028362	+	2943	putative extracellular heme-binding protein	73	2.48046
wcbA	3100569	3102626	-	2058	capsular polysaccharide export protein	51	2.47813
BB2067	2210943	2211386	+	444	conserved hypothetical protein	11	2.47748
BB0746	781795	782400	-	606	putative transcriptional regulator	15	2.47525
BB2346	2499783	2501036	+	1254	putative acyl-CoA transferases/carnitine dehydratase	31	2.47209
cheA	2707177	2709240	+	2064	chemotaxis protein CheA	51	2.47093
BB0360	373942	374751	+	810	transcriptional regulator	20	2.46914
BB2284	2413168	2413977	-	810	probable enoyl-CoA hydratase	20	2.46914
BB0923	995958	997619	-	1662	putative acetolactate synthase large subunit	41	2.46691
BB0921	993954	995129	+	1176	putative membrane protein	29	2.46599
BB4953	5265438	5266451	-	1014	low-specificity D-threonine aldolase	25	2.46548
BB3359	3588185	3589726	-	1542	putative malonyl-CoA synthetase	38	2.46433
mobA	2262399	2263007	-	609	molybdopterin-guanine dinucleotide biosynthesis protein A	15	2.46305
BB0837	881844	882371	+	528	putative lipoprotein	13	2.46212
pdxA	3430909	3431964	-	1056	putative pyridoxal phosphate biosynthetic protein	26	2.46212
BB2660	2823548	2825050	+	1503	putative membrane protein	37	2.46174
BB0347	359329	360426	-	1098	putative exported protein	27	2.45902
wcbO	3099335	3100555	-	1221	capsular polysaccharide export protein	30	2.457
hscA	2409669	2411582	+	1914	chaperone protein	47	2.45559
BB4306	4583705	4584478	+	774	putative enoyl-CoA hydratase/isomerase family protein	19	2.45478
flgH	2726944	2727636	+	693	flagellar L-ring protein precursor	17	2.4531
BB4645	4943849	4945357	-	1509	putative membrane protein	37	2.45195
BB2325	2476647	2477258	-	612	conserved hypothetical protein	15	2.45098
BB2358	2513162	2513773	+	612	putative membrane transport protein	15	2.45098
BB2917	3086925	3087536	+	612	conserved hypothetical protein	15	2.45098
BB3508A	3747460	3747663	-	204	phage-related hypothetical protein	5	2.45098
gltL	4846909	4847643	+	735	glutamate/aspartate transport ATP-binding protein	18	2.44898
BB4550	4847649	4848383	+	735	putative aspartate/glutamate racemase	18	2.44898
BB4220	4494050	4494580	-	531	hypothetical protein	13	2.44821
phaG	3243944	3244270	-	327	putative pH adaptation potassium efflux protein	8	2.44648
ectB	3435788	3437095	-	1308	diaminobutyrate--pyruvate aminotransferase	32	2.44648
BB4694	4992321	4992974	-	654	TetR-family transcriptional regulator	16	2.44648
BB1038	1119810	1120586	+	777	probable enoyl-CoA hydratase	19	2.4453
sspB	5183420	5183869	+	450	stringent starvation protein B	11	2.44444
BB1105	1190223	1191329	+	1107	conserved hypothetical protein	27	2.43902
BB1253	1346633	1347124	-	492	conserved hypothetical protein	12	2.43902
BB3549	3767739	3768722	+	984	putative exported protein	24	2.43902
BB2845	3008333	3010795	+	2463	Putative ATP-dependent DNA-ligase	60	2.43605
BB3770	3993252	3994196	-	945	choloylglycine hydrolase	23	2.43386
bhuU	4955939	4956883	+	945	putative hemin permease	23	2.43386
BB0851	898544	899776	+	1233	putative exported protein	30	2.43309
BB1582	1690748	1691158	+	411	Hypothetical protein	10	2.43309
BB4700	4999233	5000630	-	1398	conserved hypothetical protein	34	2.43205
BB0765	797277	798428	+	1152	putative thiolase	28	2.43056
BB3312	3540839	3541702	+	864	putative membrane protein	21	2.43056
BB2093	2238149	2239465	+	1317	putative exported protein	32	2.42976
BB2349	2502639	2503544	+	906	putative 2-pyrone-4,6-dicarboxylic acid hydrolase	22	2.42826
BB2355	2509826	2510896	+	1071	putative membrane protein	26	2.42764
BB3297	3529310	3529927	-	618	conserved hypothetical protein	15	2.42718
wbmJ	140424	143060	+	2637	hypothetical protein	64	2.427
BB3285	3513682	3515124	-	1443	N-acyl-D-glutamate deacylase	35	2.4255
BB2513	2666033	2667970	+	1938	putative phosphatase	47	2.42518
BB0402	414713	415702	-	990	putative branched-chain amino acid transport permease	24	2.42424
BB2342	2495196	2496185	+	990	putative exported protein	24	2.42424
BB4897	5202778	5205252	+	2475	putative bacterial secretion system protein	60	2.42424
BB4173	4434829	4436727	-	1899	conserved hypothetical protein	46	2.42233
ribE	1249014	1249715	-	702	riboflavin synthase alpha chain	17	2.42165
gltL	345098	345841	+	744	glutamate/aspartate transport ATP-binding protein	18	2.41935
BB1597	1704123	1704866	+	744	Putative oxidoreductase	18	2.41935
BB0988	1067143	1068672	-	1530	conserved hypothetical protein	37	2.4183
BB4704	5004659	5005444	-	786	probable enoyl-CoA hydratase/isomerase	19	2.4173
norM	3492906	3494312	+	1407	multidrug resistance protein	34	2.41649
BB0240	243970	245211	+	1242	probable aminotransferase	30	2.41546
BB1738	1825896	1826930	+	1035	conserved hypothetical protein	25	2.41546
BB4925	5235372	5236655	-	1284	amidase	31	2.41433
wbmO	133281	134606	+	1326	hypothetical protein	32	2.41327
pmi	3313209	3314327	-	1119	putative mannose-6-phosphate isomerase	27	2.41287
BB3947	4195679	4196134	-	456	putative transcriptional regulator	11	2.41228
BB2128	2276052	2276756	+	705	probable ATP-binding component of ABC transporter	17	2.41135
BB4906	5213009	5214418	+	1410	putative membrane protein	34	2.41135
BB0112	113756	115042	+	1287	putative membrane protein	31	2.4087
BB2503	2655448	2656236	-	789	putative amino-acid ABC transporter, periplasmic amino acid-binding protein	19	2.40811
bhuV	4956898	4957686	+	789	putative ATP-binding component of hemin transport system	19	2.40811
BB1275	1366420	1367541	+	1122	putative racemase	27	2.40642
BB1277	1368895	1369767	+	873	putative LysR-family transcriptional regulator	21	2.4055
BB0932	1008890	1010428	+	1539	conserved hypothetical protein	37	2.40416
bplJ	157014	158261	-	1248	putative membrane protein	30	2.40385
BB3284	3512678	3513634	-	957	putative exported protein	23	2.40334
BB2055	2201475	2201807	+	333	hypothetical protein	8	2.4024
BB3274	3503977	3505308	+	1332	putative exported protein	32	2.4024
BB1258	1350640	1351347	+	708	putative transcriptional regulator	17	2.40113
BB0649	682816	683565	+	750	probable short chain dehydrogenase	18	2.4
BB4944	5254121	5254495	+	375	MerR-family transcriptional regulator	9	2.4
BB1304	1393321	1394112	-	792	conserved hypothetical protein	19	2.39899
BB4984	5301745	5302536	+	792	transcriptional regulator	19	2.39899
BB2096	2240741	2241574	+	834	putative exported protein	20	2.39808
BB2829	2992045	2995464	+	3420	conserved hypothetical protein	82	2.39766
BB2788	2954439	2955356	-	918	LysR-family transcriptional regulator	22	2.39651
gidA	1	1920	+	1920	glucose inhibited division protein A	46	2.39583
BB2986	3175418	3175918	+	501	putative membrane protein	12	2.39521
BB0955	1031105	1031647	+	543	putative phosphatidylglycerophosphatase	13	2.39411
BB2399	2554566	2555402	-	837	conserved hypothetical protein	20	2.38949
BB2460	2615359	2616279	-	921	probable LysR-family transcriptional regulator	22	2.38871
BB1062	1143919	1145175	+	1257	putative membrane protein	30	2.38663
BB3201	3416517	3418151	-	1635	probable ATP-binding component of ABC transporter	39	2.38532
BB0224	229045	229380	+	336	ArsR family regulatory protein	8	2.38095
BB0572	600731	601444	-	714	ABC transporter ATP-binding protein	17	2.38095
BB0668	704340	705053	+	714	conserved hypothetical protein	17	2.38095
BB0894	953967	954176	-	210	conserved hypothetical protein	5	2.38095
sugE	1294693	1295028	+	336	putative chaperone	8	2.38095
bscR	1732906	1733577	+	672	putative type III secretion protein	16	2.38095
BB2048	2195841	2196218	-	378	putative exported protein	9	2.38095
BB3067	3273787	3274668	+	882	conserved hypothetical protein	21	2.38095
BB3254	3485324	3485659	+	336	conserved hypothetical protein	8	2.38095
BB3950	4198058	4199065	-	1008	conserved putative exported protein	24	2.38095
BB4169	4429601	4430398	-	798	putative exported protein	19	2.38095
ogt	4959740	4960327	+	588	methylated-DNA--protein-cysteine methyltransferase	14	2.38095
BB4482	4777760	4778980	+	1221	putative hydroxylase	29	2.3751
BB1196	1289687	1290823	-	1137	conserved hypothetical protein	27	2.37467
BB3951	4199387	4200355	-	969	putative transcriptional regulator	23	2.37358
bscT	1733861	1734661	+	801	putative type III secretion protein	19	2.37203
mxcB	2998214	2999014	-	801	iron utilization protein	19	2.37203
caiD	2935620	2936378	+	759	Putative carnitinyl-CoA dehydratase	18	2.37154
BB4966	5284523	5285281	+	759	alcohol dehydrogenase	18	2.37154
fliI	2747428	2748903	-	1476	flagellum-specific ATP synthase FliI	35	2.37127
BB4392	4678452	4679000	-	549	thioredoxin	13	2.36794
paaD	3677064	3677570	-	507	phenylacetic acid degradation protein	12	2.36686
BB0635	669182	670153	+	972	putative lipoprotein	23	2.36626
citE	4196164	4197051	-	888	putative citrate lyase	21	2.36486
wbmB	152766	153866	+	1101	hypothetical protein	26	2.36149
sdhA	3898641	3900419	-	1779	succinate dehydrogenase flavoprotein subunit	42	2.36088
thiL	1030092	1031108	+	1017	putative thiamine-monophosphate kinase	24	2.35988
BB3135	3345822	3346796	-	975	putative exported protein	23	2.35897
amaB	728398	729669	+	1272	N-carbamoyl-L-amino acid amidohydrolase	30	2.35849
BB2290	2419026	2420891	+	1866	putative long-chain fatty-acid--CoA ligase	44	2.35798
BB4584	4881948	4883177	-	1230	conserved hypothetical protein	29	2.35772
BB3052	3258041	3259186	+	1146	putative lipoprotein	27	2.35602
BB3568	3789029	3789580	+	552	putative decarboxylase	13	2.35507
BB3360	3589732	3590538	-	807	conserved hypothetical protein	19	2.3544
BB3409	3653407	3655065	-	1659	putative acyl-CoA dehydrogenase	39	2.35081
modC	871062	871742	-	681	molybdenum transport system permease protein	16	2.34949
BB4451	4741343	4742023	+	681	conserved hypothetical protein	16	2.34949
BB0350	363350	364243	-	894	putative mechanosensitive channel protein	21	2.34899
BB0019	24352	25458	-	1107	putative peptidoglycan binding protein	26	2.34869
BB4739	5040457	5041563	+	1107	conserved hypothetical protein	26	2.34869
BB1308	1396124	1396762	-	639	cytochrome ubiquinol oxidase subunit III	15	2.34742
BB2666	2829593	2830444	+	852	putative transmembrane regulator	20	2.34742
BB1356	1449239	1450261	-	1023	PhoH-like protein	24	2.34604
glpR	3265324	3266133	+	810	glycerol-3-phosphate regulon repressor protein	19	2.34568
BB2464	2618863	2620056	+	1194	putative membrane protein	28	2.34506
BB4250	4524940	4526133	-	1194	probable thiolase	28	2.34506
BB0973	1051913	1052296	-	384	probable carboxymuconolactone decarboxylase	9	2.34375
BB2655	2817068	2817451	-	384	conserved hypothetical protein	9	2.34375
BB3968	4217378	4217761	+	384	putative membrane protein	9	2.34375
BB0889	946671	947993	+	1323	putative two-component system sensor protein	31	2.34316
BB2169	2314342	2315280	+	939	putative membrane protein	22	2.34292
BB3395	3632871	3633596	-	726	putative polysaccharide deacetylase	17	2.3416
BB0691	726252	727490	+	1239	putative peptidase	29	2.3406
cutA	52120	52461	+	342	putative periplasmic divalent cation tolerance protein	8	2.33918
BB0754	788568	789251	-	684	TetR-family transcriptional regulator	16	2.33918
BB2468	2623727	2624239	-	513	putative membrane protein	12	2.33918
BB2979	3168934	3169446	-	513	conserved hypothetical protein	12	2.33918
BB3375	3605367	3605879	+	513	putative MarR-family transcriptional regulator	12	2.33918
bllY	4488007	4489119	+	1113	putative hemolysin	26	2.33603
argF	2126011	2126952	-	942	ornithine carbamoyltransferase	22	2.33546
rnc	3969530	3970300	-	771	ribonuclease III	18	2.33463
tyrB	1264152	1265351	+	1200	aromatic-amino-acid aminotransferase	28	2.33333
BB4170	4430446	4431045	-	600	ABC transport protein, inner membrane component	14	2.33333
BB1645	1747943	1748371	-	429	putative anti-sigma factor	10	2.331
ureC	4602224	4603939	-	1716	urease alpha subunit	40	2.331
livF	2418214	2419029	+	816	high-affinity branched-chain amino acid transport ATP-binding protein	19	2.32843
BB0553	581839	582741	+	903	conserved hypothetical protein	21	2.32558
BB1404	1498569	1499084	-	516	putative transporter protein	12	2.32558
BB2709	2872297	2873199	+	903	Putative LysR-family transcriptional regulator	21	2.32558
wbpO	3103662	3104951	-	1290	capsular polysaccharide biosynthesis protein	30	2.32558
BB2964	3153022	3153150	+	129	hypothetical protein	3	2.32558
bscN	1729445	1730779	+	1335	putative ATP synthase in type III secretion system	31	2.3221
alkJ	2609070	2610707	-	1638	alcohol dehydrogenase [acceptor]	38	2.3199
BB0127	130255	131418	+	1164	putative C-methyltransferase	27	2.31959
BB3283	3511283	3512662	+	1380	probable oxidoreductase	32	2.31884
BB2088	2234334	2235929	+	1596	putative exported protein	37	2.3183
BB4037	4292821	4294416	+	1596	putative fatty acid CoA ligase	37	2.3183
ctaD	4970618	4972213	-	1596	cytochrome c oxidase polypeptide I	37	2.3183
BB3922	4169655	4170905	-	1251	putative exported protein	29	2.31815
BB3300	3530691	3531596	-	906	putative RNA polymerase sigma factor	21	2.31788
flhF	2718036	2720408	+	2373	flagellar biosynthesis protein	55	2.31774
BB2072	2216077	2216853	+	777	putative enoyl-CoA hydratase	18	2.3166
BB4638	4937032	4937808	-	777	putative polysaccharide deacetylase	18	2.3166
lldD	3066155	3067363	+	1209	putative L-lactate dehydrogenase	28	2.31596
BB2406	2560689	2561336	-	648	putative lipoprotein	15	2.31481
BB2437	2590150	2591013	-	864	putative exported protein	20	2.31481
BB4272	4548338	4549849	+	1512	putative exported protein	35	2.31481
BB1872	1987346	1988944	+	1599	conserved ATP-binding protein	37	2.31395
BB2575	2739447	2741045	+	1599	methyl-accepting chemotaxis protein	37	2.31395
BB3842	4072632	4073798	-	1167	outer membrane porin protein precursor	27	2.31362
BB1859	1964271	1966691	-	2421	Putative membrane protein	56	2.31309
BB4477	4773315	4774049	+	735	conserved hypothetical protein	17	2.31293
BB0292	296129	296647	+	519	rRNA methylase	12	2.31214
BB2015	2152994	2153512	-	519	exported protein	12	2.31214
livM	2415953	2416990	+	1038	high-affinity branched-chain amino acid transport system permease protein	24	2.31214
fliN	2743402	2743920	-	519	flagellar motor switch protein	12	2.31214
BB3032	3236203	3237327	+	1125	putative exported protein	26	2.31111
ureA	4604923	4605225	-	303	urease gamma subunit	7	2.31023
BB4104	4366689	4367381	+	693	putative nucleotidyl transferase	16	2.3088
BB1424	1515593	1517152	+	1560	putative thiamine-pyrophosphate-requiring enzyme	36	2.30769
cadA	766922	768568	+	1647	FAD-monooxygenase	38	2.30723
BB1279	1370606	1371472	+	867	conserved hypothetical protein	20	2.30681
BB4160	4421168	4422034	-	867	putative ABC transport protein, inner mebrane component	20	2.30681
BB1903	2023331	2024458	+	1128	putative secreted oxidoreductase	26	2.30496
BB1766	1851905	1852555	-	651	putative membrane protein	15	2.30415
BB2389	2547250	2547900	-	651	conserved hypothetical protein	15	2.30415
cioA	1329990	1331378	+	1389	cytochrome oxidase subunit I	32	2.30382
BB3251	3482451	3483362	-	912	probable LysR-family transcriptional regulator	21	2.30263
BB2345	2498655	2499653	+	999	putative exported protein	23	2.3023
BB4252	4527254	4528426	-	1173	probable acyl-CoA dehydrogenase	27	2.30179
BB4342	4622472	4623731	-	1260	conserved hypothetical protein	29	2.30159
BB1287	1378705	1379052	-	348	putative regulatory protein	8	2.29885
BB1788	1880230	1881795	+	1566	putative sulfatase	36	2.29885
BB2505	2658930	2659364	+	435	putative MerR-family transcriptional regulator	10	2.29885
leuD	2980941	2981549	+	609	3-isopropylmalate dehydratase small subunit	14	2.29885
BB4412	4697250	4697684	-	435	probable 4-hydroxybenzoyl CoA thioesterase	10	2.29885
BB5011	5334017	5335540	+	1524	putative membrane protein. Also similar to BP3051, 42.886% identity (43.776% ungapped) in 492 aa overlap.	35	2.29659
BB0756	790437	791438	-	1002	branched-chain amino acid ABC transporter, permease protein	23	2.29541
BB1375	1471648	1472388	+	741	conserved hypothetical protein	17	2.2942
BB2849	3013139	3013879	-	741	Hypothetical protein	17	2.2942
BB4640	4939003	4939743	-	741	probable extracellular solute-binding protein	17	2.2942
BB4884	5192787	5194007	+	1221	putative dehydratase/racemase	28	2.2932
BB4958	5273087	5274046	+	960	probable aminoacyl-tRNA synthetase	22	2.29167
ivd	5254703	5255881	+	1179	isovaleryl-CoA dehydrogenase	27	2.29008
BB0651	684640	686124	-	1485	aldehyde dehydrogenase	34	2.28956
BB2201	2346273	2346971	-	699	phage-related putative membrane protein	16	2.28898
BB0435	450558	452087	-	1530	putative exported protein	35	2.28758
BB3116	3325087	3326661	-	1575	putative membrane protein	36	2.28571
purM	4318562	4319611	-	1050	phosphoribosylformylglycinamidine cyclo-ligase	24	2.28571
BB2642	2803173	2803916	+	744	putative glutamine-binding periplasmic protein precursor	17	2.28495
BB3004	3209089	3210051	+	963	conserved integral membrane protein	22	2.28453
BB3298	3529977	3530195	-	219	conserved hypothetical protein	5	2.28311
glnG	3138428	3139918	-	1491	nitrogen regulation protein NR(I)	34	2.28035
BB4061	4319864	4320565	+	702	conserved hypothetical protein	16	2.2792
BB0715	751469	752653	+	1185	conserved hypothetical protein	27	2.27848
BB0860	909649	910482	+	834	probable enoyl-CoA hydratase	19	2.27818
BB0733	768609	769574	+	966	putative exported protein	22	2.27743
BB0971	1050044	1051009	+	966	putative exported protein	22	2.27743
BB1836	1941638	1942120	+	483	conserved hypothetical protein	11	2.27743
BB1481	1586033	1587613	+	1581	Putative ketoglutarate semialdehyde dehydrogenase	36	2.27704
BB4641	4939960	4940970	-	1011	CDP-6-deoxy-delta-3,4-glucoseen reductase	23	2.27498
BB1659	1761942	1763129	-	1188	conserved hypothetical protein	27	2.27273
glnP	3162519	3163178	-	660	glutamine transport system permease protein	15	2.27273
mutS	1763126	1765723	-	2598	mismatch repair protein	59	2.27098
BB1920	2041167	2042135	-	969	putative exported protein	22	2.27038
BB4675	4972578	4973546	+	969	putative lipoprotein	22	2.27038
fadD	1881817	1883490	-	1674	long-chain-fatty-acid--CoA ligase	38	2.27001
BB2981	3170687	3171391	+	705	conserved hypothetical protein	16	2.2695
BB2504	2656511	2658847	-	2337	putative membrane transport ATPase	53	2.26786
aceA	3565251	3566573	-	1323	putative isocitrate lyase	30	2.26757
BB1862	1969540	1970598	-	1059	putative transmembrane transport protein	24	2.26629
BB2119	2265482	2267599	+	2118	putative iron-sulfur binding protein	48	2.26629
BB4337	4616039	4617274	+	1236	putative methylaspartate ammonia-lyase	28	2.26537
BB4336	4615144	4615938	-	795	probable GntR-family transcriptional regulator	18	2.26415
BB0870	924263	925720	+	1458	probable GntR-family transcriptional regulator	33	2.26337
BB2768	2933408	2934379	+	972	putative exported protein	22	2.26337
BB4134	4397627	4398598	+	972	putative secreted protein	22	2.26337
BB1966	2101145	2102470	-	1326	conserved hypothetical protein	30	2.26244
BB0831	875424	875777	-	354	putative exported protein	8	2.25989
BB1821	1927172	1927348	+	177	putative membrane protein	4	2.25989
BB2682	2845433	2846317	-	885	probable LysR-family transcriptional regulator	20	2.25989
pyrE	4830726	4831433	-	708	orotate phosphoribosyltransferase	16	2.25989
BB0239	243015	243767	-	753	conserved hypothetical protein	17	2.25764
BB4161	4422031	4423404	-	1374	conserved hypothetical protein	31	2.25619
BB4227	4501414	4501812	-	399	hypothetical protein	9	2.25564
BB3109	3314819	3315040	-	222	hypothetical protein	5	2.25225
cysG	1464164	1465585	-	1422	siroheme synthase	32	2.25035
flgA	2721342	2722052	-	711	flagella basal body P-ring formation protein	16	2.25035
fimC	3180093	3182714	-	2622	outer membrane usher protein precursor	59	2.25019
BB4999	5320182	5321381	-	1200	putative hydrolase	27	2.25
BB4120	4383508	4383996	-	489	ECF-family sigma factor	11	2.24949
BB4253	4528552	4529529	+	978	LysR-family transcriptional regulator	22	2.24949
BB2387	2543458	2545326	-	1869	putative sigma-54-dependent transcriptional regulator	42	2.24719
BB3571	3791424	3793559	+	2136	putative hydantoinase A	48	2.24719
BB2827	2990415	2990993	-	579	putative reductase	13	2.24525
vipC	3106068	3106958	-	891	capsular polysaccharide biosynthesis protein	20	2.24467
BB1809	1910235	1911215	-	981	conserved hypothetical protein	22	2.24261
BB2374	2528894	2529964	-	1071	putative malate/L-lactate dehydrogenase	24	2.2409
BB1303	1392496	1393299	+	804	conserved hypothetical protein	18	2.23881
BB1412	1505915	1506316	+	402	putative DNA-binding protein	9	2.23881
BB0832	875845	877944	-	2100	probable TonB-dependent receptor	47	2.2381
BB2283	2412252	2413145	+	894	hypothetical protein	20	2.23714
							3.92431
BB1603	1710290	1710871	-	582	Putative exported protein	13	2.23368
BB1183	1265536	1266162	+	627	putative isochorismatase	14	2.23285
BB1215	1308285	1309943	+	1659	probable thiamine pyrophosphate dependent enzyme	37	2.23026
BB4844	5160957	5161853	+	897	putative ABC transporter, ATP-binding protein	20	2.22965
BB0819	862283	863449	+	1167	putative calcium/proton antiporter	26	2.22793
BB4012	4262819	4264210	-	1392	putative transmembrane cytochrome oxidase	31	2.22701
glcC	94889	95653	+	765	GntR-family transcriptional regulator	17	2.22222
BB0730	766015	766599	+	585	hydroxylating beta subunit of a dioxygenase system	13	2.22222
BB1211	1304723	1305172	+	450	putative membrane protein	10	2.22222
BB1269	1361461	1361775	+	315	putative membrane protein	7	2.22222
BB1344	1435354	1436073	+	720	probable hydrolase	16	2.22222
BB1371	1467424	1467783	+	360	hypothetical protein	8	2.22222
BB1751	1837633	1838757	+	1125	putative extracellular solute-binding protein	25	2.22222
BB1763	1849790	1850239	-	450	hypothetical protein	10	2.22222
flgF	2725354	2726118	+	765	flagellar basal-body rod protein FlgF	17	2.22222
astE	2831176	2832165	+	990	putative succinylglutamate desuccinylase	22	2.22222
BB3336	3562975	3563334	+	360	putative integral membrane protein	8	2.22222
BB4018	4268801	4269340	-	540	conserved hypothetical protein	12	2.22222
BB4162	4423401	4423805	-	405	hypothetical protein	9	2.22222
BB4581	4878092	4878586	-	495	putative blue copper protein	11	2.22222
BB4639	4937822	4938811	-	990	putative exported protein	22	2.22222
BB4881	5189590	5190399	+	810	putative IclR-family transcriptional regulator	18	2.22222
murD	4465090	4466622	-	1533	putative peptidoglycan synthesis protein	34	2.21787
folC	2758182	2759489	+	1308	FolC bifunctional protein [includes: folylpolyglutamate synthase and dihydrofolate synthase]	29	2.21713
BB0097	95650	96777	-	1128	putative dehydrogenase	25	2.21631
BB2863	3028561	3031902	+	3342	alpha-glucosidase	74	2.21424
BB1501	1606631	1607398	+	768	Putative enoyl-CoA hydratase	17	2.21354
amn	3153490	3154980	-	1491	putative nucleosidase	33	2.21328
BB0662	696963	698366	-	1404	conserved hypothetical protein	31	2.20798
BB4374	4657637	4658089	-	453	putative AsnC-family transcriptional regulator	10	2.20751
BB0333	345871	346731	+	861	probable aminotransferase	19	2.20674
BB2871	3046440	3047255	-	816	conserved hypothetical protein	18	2.20588
BB3557	3776314	3777129	-	816	conserved hypothetical protein	18	2.20588
BB2509	2663035	2664669	+	1635	putative NAD synthetase	36	2.20183
lpdA	4993017	4994426	-	1410	dihydrolipoamide dehydrogenase	31	2.19858
BB0905	964741	965832	+	1092	conserved hypothetical protein	24	2.1978
BB2414	2567155	2567973	+	819	conserved hypothetical protein	18	2.1978
BB3422	3667368	3667868	+	501	putative inner membrane transport protein	11	2.19561
BB4660	4957690	4958190	-	501	conserved hypothetical protein	11	2.19561
BB3155	3367294	3368523	-	1230	putative oxidoreductase	27	2.19512
BB3151	3364047	3365003	+	957	putative ABC-transporter permease component	21	2.19436
BB4667	4963825	4964781	-	957	LysR-family transcriptional regulator	21	2.19436
citB	3778517	3779701	+	1185	citrate utilization protein B	26	2.19409
BB1783	1872600	1874924	+	2325	probable aldehyde dehydrogenase	51	2.19355
BB0596	624601	625284	+	684	nitroreductase family protein	15	2.19298
gbd	1584851	1585990	+	1140	NAD-dependent 4-hydroxybutyrate dehydrogenase	25	2.19298
BB1608	1715407	1715862	+	456	hypothetical protein	10	2.19298
BB1734	1821788	1822471	-	684	putative exported protein	15	2.19298
BB1860	1966836	1967747	-	912	putative LysR-family transcriptional activator	20	2.19298
BB1941	2077577	2078488	-	912	putative exported protein	20	2.19298
BB3340	3566802	3567713	+	912	conserved hypothetical protein	20	2.19298
BB4537	4834959	4835825	+	867	putative universal stress protein	19	2.19146
BB1812	1914453	1915091	+	639	putative nuclease	14	2.19092
BB4311	4588643	4589692	+	1050	putative exported protein	23	2.19048
secY	46532	47857	+	1326	preprotein translocase SecY subunit	29	2.18703
ilvA	4787596	4789104	+	1509	threonine dehydratase biosynthetic	33	2.18688
BB0741	775542	776456	+	915	LysR-family transcriptional regulator	20	2.18579
dltA	4667892	4669355	-	1464	putative D-alanine-D-alanyl carrier protein ligase	32	2.18579
BB4243	4517070	4518671	+	1602	putative gamma-glutamyltranspeptidase	35	2.18477
holB	2799285	2800337	+	1053	DNA polymerase III, delta' subunit	23	2.18424
BB2658	2819803	2821176	-	1374	glutamate decarboxylase	30	2.18341
ttrA	1334477	1337638	-	3162	tetrathionate reductase subunit A	69	2.18216
bscJ	1727353	1728177	+	825	putative type III secretion protein	18	2.18182
garK	4359549	4360694	+	1146	glycerate kinase	25	2.1815
BB4566	4863378	4864523	+	1146	outer membrane porin protein precursor	25	2.1815
BB0606	634694	635977	+	1284	acetyl-CoA hydrolase/transferase	28	2.18069
BB0723	759101	759421	+	321	conserved hypothetical protein	7	2.18069
BB1106	1191364	1191684	+	321	ferredoxin	7	2.18069
BB2684	2847587	2848549	+	963	putative lipoprotein	21	2.18069
BB1889	2009009	2010430	-	1422	putative outer membrane protein	31	2.18003
secD	1453718	1455598	-	1881	protein-export membrane protein	41	2.17969
parB	4200	5117	+	918	probable chromosome partitioning protein ParB	20	2.17865
BB1219	1313444	1314361	-	918	LysR-family transcriptional regulator	20	2.17865
hurR	4950269	4951186	+	918	heme uptake transmembrane sensor	20	2.17865
BB2733	2894229	2895743	+	1515	conserved hypothetical protein	33	2.17822
BB0338	350974	351708	+	735	probable GntR-family transcriptional regulator	16	2.17687
nudC	4578737	4579471	+	735	NADH pyrophosphatase	16	2.17687
BB0315	318873	320021	+	1149	conserved hypothetical protein	25	2.17581
BB0023	28251	28526	-	276	conserved hypothetical protein	6	2.17391
BB0280	282506	283609	+	1104	putative exported protein	24	2.17391
BB1908	2030907	2031872	-	966	putative exported protein	21	2.17391
BB2300	2430141	2430968	+	828	putative deoxyribonuclease	18	2.17391
sdhC	3900806	3901219	-	414	succinate dehydrogenase cytochrome B subunit	9	2.17391
BB0373	384864	385646	+	783	putative short chain dehydrogenase	17	2.17114
BB0935	1012434	1012940	-	507	conserved hypothetical protein	11	2.16963
BB1569	1676848	1677723	+	876	conserved hypothetical protein	19	2.16895
coIII	5138266	5139141	-	876	putative cytochrome c oxidase, subunit III	19	2.16895
BB4165	4425882	4427126	+	1245	conserved hypothetical protein	27	2.16867
panD	3428554	3428922	-	369	aspartate 1-decarboxylase precursor	8	2.16802
BB0320	326509	327846	+	1338	putative amino acid deaminase	29	2.16741
BB2728	2890835	2891803	+	969	putative regulatory protein	21	2.16718
BB3288	3516719	3517549	-	831	conserved hypothetical protein	18	2.16606
BB2365	2520776	2521837	+	1062	putative LacI-family transcriptional regulator	23	2.16573
BB2098	2242980	2244596	+	1617	probable secretory protein	35	2.1645
BB4998	5319129	5320052	-	924	putative taurine catabolism dioxygenase	20	2.1645
BB2710	2873207	2873992	-	786	Putative exported protein	17	2.16285
glcE	2075215	2076324	+	1110	glycolate oxidase subunit	24	2.16216
BB0119	121094	122527	-	1434	putative membrane protein	31	2.16179
BB2143	2292136	2293014	-	879	putative exported protein	19	2.16155
BB1962	2099422	2099745	+	324	Hypothetical protein	7	2.16049
iscA	2408752	2409075	+	324	[Fe-S] cluster formation/repair protein	7	2.16049
BB4923	5232451	5233098	+	648	putative membrane protein	14	2.16049
BB3870	4106740	4108128	-	1389	conserved hypothetical protein	30	2.15983
BB4401	4687700	4688440	-	741	acyltransferase	16	2.15924
BB4696	4994443	4995183	-	741	branched-chain amino acid ABC transporter, ATP-binding protein	16	2.15924
BB1110	1195064	1195666	+	603	conserved hypothetical protein	13	2.15589
BB2052	2198175	2198777	-	603	Hypothetical protein	13	2.15589
BB4886	5195098	5196303	-	1206	putative dehydratase/racemase	26	2.15589
kdpE	4168951	4169646	+	696	two component system transcriptional regulatory protein	15	2.15517
BB0460	488366	489388	+	1023	zinc-binding dehydrogenase	22	2.15054
BB1595	1702676	1703419	+	744	Putative ABC transport system, ATP-bidning protein	16	2.15054
BB2400	2555515	2555886	+	372	putative ArsR-family transcriptional regulator	8	2.15054
betT	4111596	4113827	-	2232	high-affinity choline transport protein	48	2.15054
BB1827	1931161	1932510	+	1350	conserved hypothetical protein	29	2.14815
BB0650	683633	684610	+	978	putative exported protein	21	2.14724
BB2900	3069862	3070746	+	885	putative membrane protein	19	2.14689
BB3304	3532929	3533813	-	885	hypothetical protein	19	2.14689
BB1218	1312644	1313435	+	792	probable enoyl-CoA dehydratase	17	2.14646
BB4111	4372264	4373661	-	1398	probable amidase	30	2.14592
BB0847	894559	894978	-	420	putative lyase	9	2.14286
phnA	1092236	1093495	-	1260	phosphonoacetate hydrolase	27	2.14286
flgC	2722656	2723075	+	420	flagellar basal-body rod protein FlgC	9	2.14286
BB1199	1292573	1293739	-	1167	probable acyl-CoA dehydrogenase	25	2.14225
BB3554	3773313	3774386	+	1074	conserved hypothetical protein	23	2.14153
BB2339	2490790	2492517	-	1728	putative solute transport protein	37	2.1412
BB2796	2962218	2962871	-	654	putative ABC transporter permease protein	14	2.14067
BB3821	4048187	4049167	+	981	putative exported protein	21	2.14067
BB0589	618085	618972	+	888	conserved hypothetical protein	19	2.13964
BB2064	2208276	2209163	-	888	LysR-family transcriptional regulator	19	2.13964
BB4753	5055335	5056597	-	1263	conserved hypothetical protein	27	2.13777
BB2196	2342748	2343215	-	468	phage-related hypothetical protein	10	2.13675
BB0601	629208	629957	+	750	ABC transport system ATP-binding protein	16	2.13333
BB3249	3478618	3480399	-	1782	conserved hypothetical protein	38	2.13244
BB4423	4709633	4710523	+	891	putative esterase	19	2.13244
BB3280	3508917	3509432	+	516	putative exported protein	11	2.13178
BB3905	4148753	4149268	+	516	hypothetical protein	11	2.13178
BB4270	4546425	4546940	+	516	putative acetyltransferase	11	2.13178
BB2902	3071394	3072566	-	1173	putative exported protein	25	2.13129
BB3326	3553755	3554693	-	939	putative cytochrome C oxidase subunit	20	2.12993
BB0542	571123	572109	+	987	putative exported protein	21	2.12766
BB1837	1942178	1942882	+	705	putative ECF-family RNA polymerase sigma factor	15	2.12766
BB2053	2198881	2199162	+	282	hypothetical protein	6	2.12766
BB2247	2378265	2378546	+	282	putative membrane protein	6	2.12766
BB2344	2497367	2498353	-	987	putative exported protein	21	2.12766
BB2463	2618319	2618741	+	423	conserved hypothetical protein	9	2.12766
accA	5260750	5262771	+	2022	biotin carboxylase subunit of acetyl-CoA carboxylase	43	2.12661
BB0092	90138	91454	+	1317	conserved hypothetical protein	28	2.12604
BB0582	610218	610970	-	753	short chain dehydrogenase	16	2.12483
cysH	3692569	3693321	-	753	phosphoadenosine phosphosulfate reductase	16	2.12483
BB4222	4495412	4496917	+	1506	putative membrane protein	32	2.12483
BB4510	4808485	4809237	-	753	probable cytochrome C	16	2.12483
asd	2281268	2282398	+	1131	aspartate-semialdehyde dehydrogenase	24	2.12202
BB2354	2508675	2509664	+	990	putative exported protein	21	2.12121
BB4462	4758151	4759470	+	1320	putative outer membrane protein	28	2.12121
BB0657	691987	693495	+	1509	putative acetyl-CoA synthetase	32	2.12061
fmdA	1499143	1500369	-	1227	formamidase	26	2.11899
BB3446	3688796	3690070	-	1275	conserved hypothetical protein	27	2.11765
modB	871764	872519	-	756	molybdate-binding periplasmic protein precursor	16	2.1164
flgI	2727639	2728772	+	1134	flagellar P-ring protein precursor	24	2.1164
BB0788	826127	827497	-	1371	hypothetical protein	29	2.11524
BB0878	932715	934085	+	1371	putative membrane protein	29	2.11524
BB4312	4589873	4590865	+	993	putative exported protein	21	2.1148
BB1747	1834252	1835055	+	804	putative exported protein	17	2.11443
thiD	4756554	4757405	+	852	putative phosphomethylpyrimidine kinase	18	2.11268
BB4495	4794383	4796134	-	1752	probable ATP-binding component of ABC transporter	37	2.11187
BB1166	1247599	1248972	+	1374	amidase	29	2.11063
BB0628	661796	663217	-	1422	conserved hypothetical protein	30	2.1097
BB1770	1858104	1858340	+	237	putative membrane protein	5	2.1097
BB1964	2100363	2100599	+	237	hypothetical protein	5	2.1097
BB3477	3722269	3723453	+	1185	putative sugar efflux transpoter	25	2.1097
trkH	270073	271542	+	1470	Trk system potassium uptake protein	31	2.10884
bcr4	1726410	1726931	+	522	hypothetical protein	11	2.10728
BB2444	2596832	2597638	-	807	putative exported protein	17	2.10657
BB1172	1253883	1254974	+	1092	conserved hypothetical protein	23	2.10623
BB3941	4189187	4190848	+	1662	DNA repair protein	35	2.1059
BB1838	1943029	1943598	+	570	putative exported protein	12	2.10526
BB1897	2016910	2017479	-	570	conserved hypothetical protein	12	2.10526
BB2965	3153147	3153431	+	285	putative DNA-binding protein	6	2.10526
BB0556	583996	585183	-	1188	iron-containing alcohol dehydrogenase	25	2.10438
BB2780	2947087	2947989	+	903	Putative LysR-family transcriptional regulator	19	2.1041
BB4877	5185464	5186414	-	951	conserved hypothetical protein	20	2.10305
BB1797	1894709	1895374	-	666	Putative TetR-family regulatory protein	14	2.1021
BB2872	3047315	3048646	+	1332	GntR-family transcriptional regulator	28	2.1021
ihfB	3709424	3709756	-	333	integration host factor beta-subunit	7	2.1021
BB4248	4522158	4523156	+	999	conserved hypothetical secreted protein	21	2.1021
BB1960	2097188	2098615	-	1428	conserved hypothetical protein	30	2.10084
ompQ	4242218	4243312	-	1095	outer membrane porin protein OmpQ	23	2.10046
BB0371	383760	384521	+	762	putative short chain dehydrogenase	16	2.09974
BB2523	2678096	2679286	-	1191	putative membrane protein	25	2.09908
BB0670	706204	707061	-	858	putative hydrolase	18	2.0979
BB1073	1155618	1156571	+	954	putative substrate binding component of ABC transporter	20	2.09644
BB2378	2532961	2533437	+	477	putative phage-related protein	10	2.09644
dsbB	2762471	2762947	-	477	disulfide bond formation protein B	10	2.09644
BB1345	1436084	1437085	+	1002	conserved hypothetical protein	21	2.09581
BB2706	2868964	2869965	-	1002	Putative secreted protein	21	2.09581
BB4303	4580491	4581684	+	1194	putative racemase	25	2.0938
BB4824	5136503	5137123	-	621	putative exported protein	13	2.0934
BB0108	106377	107714	-	1338	probable amino acid permease	28	2.09268
BB0432	447760	449097	-	1338	conserved hypothetical protein	28	2.09268
BB1561	1665801	1666517	+	717	conserved hypothetical protein	15	2.09205
pcaI	2396902	2397618	+	717	3-oxoadipate CoA-transferase subunit A	15	2.09205
BB1032	1113464	1114324	+	861	hypothetical protein	18	2.09059
BB4304	4581681	4582685	+	1005	putative zinc-binding dehydrogenase	21	2.08955
BB3996	4245635	4246975	+	1341	putative Xaa-Pro aminopeptidase	28	2.08799
BB3335	3561551	3562987	+	1437	putative biotin synthesis protein	30	2.08768
BB0342	353943	354950	-	1008	probable Zinc-binding dehydrogenase	21	2.08333
BB0744	779277	780716	+	1440	putative aldehyde dehydrogenase	30	2.08333
BB0762	795305	796072	+	768	short chain dehydrogenase	16	2.08333
BB0895	954188	955867	-	1680	putative oxygenase	35	2.08333
BB1137	1221847	1222278	+	432	conserved hypothetical protein	9	2.08333
BB1397	1494319	1494654	+	336	putative exported protein	7	2.08333
BB2292	2421599	2421934	-	336	putative membrane protein	7	2.08333
BB2391	2548955	2550250	+	1296	putative exported protein	27	2.08333
BB2443	2595885	2596844	-	960	conserved hypothetical protein	20	2.08333
stbC	2627337	2627576	-	240	putative plasmid stability protein	5	2.08333
lpdA	2699148	2700923	+	1776	dihydrolipoamide dehydrogenase	37	2.08333
citE	2989507	2990418	-	912	putative citrate lyase beta chain	19	2.08333
BB3305	3534507	3535130	+	624	putative aldolase	13	2.08333
BB3333	3559705	3560904	+	1200	putative 8-amino-7-oxononanoate synthase	25	2.08333
cysM	3704117	3705028	-	912	cysteine synthase B	19	2.08333
BB4339	4618356	4619747	+	1392	conserved hypothetical protein	29	2.08333
BB3604	3831413	3833047	-	1635	putative iron uptake protein	34	2.07951
[truncated: 3,011 more rows]
